# Supplementary material for: Covalent organic framework membrane with hourglass-shaped nanochannels for ultrafast desalination
Source: Nat Commun. 2025 Aug 30;16:8125. doi: 10.1038/s41467-025-63650-5 (PMC12398615; doi:10.1038/s41467-025-63650-5)
Supplement: Supplementary file 3 — Source data [file 41467_2025_63650_MOESM3_ESM.xlsx]

## Sheet: Fig. 2a
Chemical shift (ppm)	Relative intensity (a.u.)
-148.394	-11852100
-148.379	-11073800
-148.363	-10523900
-148.348	-10075500
-148.333	-9675790
-148.318	-9479090
-148.303	-9479090
-148.288	-9682130
-148.272	-9990930
-148.257	-10502800
-148.242	-11217600
-148.227	-12135500
-148.212	-13095800
-148.197	-14259000
-148.181	-15619000
-148.166	-17182000
-148.151	-19050300
-148.136	-21020200
-148.121	-22945600
-148.106	-24871100
-148.09	-26828200
-148.075	-28785400
-148.06	-30742600
-148.045	-32699800
-148.03	-34572300
-148.015	-36444900
-147.999	-38317500
-147.984	-40190100
-147.969	-42062600
-147.954	-43935200
-147.939	-45807800
-147.924	-47680400
-147.908	-48977900
-147.893	-50275500
-147.878	-51573000
-147.863	-52870600
-147.848	-54168100
-147.833	-55465700
-147.817	-56763300
-147.802	-58060800
-147.787	-59197600
-147.772	-60334400
-147.757	-61471300
-147.742	-62608100
-147.726	-63744900
-147.711	-64881700
-147.696	-66018500
-147.681	-67155300
-147.666	-68222900
-147.651	-69290400
-147.635	-70358000
-147.62	-71425600
-147.605	-72461400
-147.59	-73497200
-147.575	-74583800
-147.56	-75568800
-147.544	-76274700
-147.529	-76879100
-147.514	-77229700
-147.499	-77377200
-147.484	-77488800
-147.469	-77397300
-147.453	-77102800
-147.438	-76605200
-147.423	-75743700
-147.408	-74679200
-147.393	-73411700
-147.378	-71941100
-147.362	-70132100
-147.347	-68120000
-147.332	-65905000
-147.317	-63486900
-147.302	-60973600
-147.287	-58257200
-147.271	-55293500
-147.256	-52228200
-147.241	-49004200
-147.226	-45780300
-147.211	-42550000
-147.196	-39319700
-147.18	-36237000
-147.165	-33154200
-147.15	-30027100
-147.135	-27001400
-147.12	-24020200
-147.105	-21242000
-147.089	-18660500
-147.074	-16282000
-147.059	-14106600
-147.044	-12134200
-147.029	-10364900
-147.014	-8798590
-146.998	-7570690
-146.983	-6545840
-146.968	-5724030
-146.953	-5105250
-146.938	-4611010
-146.923	-4319790
-146.907	-4225280
-146.892	-4333810
-146.877	-4757470
-146.862	-5282660
-146.847	-5763420
-146.832	-6244190
-146.816	-7044320
-146.801	-7844450
-146.786	-8644590
-146.771	-9444720
-146.756	-10244900
-146.741	-11045000
-146.725	-11845100
-146.71	-12645300
-146.695	-13313700
-146.68	-13982200
-146.665	-14650700
-146.65	-15319200
-146.634	-15581600
-146.619	-15843900
-146.604	-16106300
-146.589	-16368700
-146.574	-16351900
-146.559	-16335200
-146.543	-16318400
-146.528	-16301600
-146.513	-15878700
-146.498	-15455800
-146.483	-15033000
-146.468	-14610100
-146.452	-13756600
-146.437	-12903000
-146.422	-12049500
-146.407	-11196000
-146.392	-10342400
-146.377	-9488880
-146.361	-8635330
-146.346	-7781790
-146.331	-6649070
-146.316	-5516370
-146.301	-4383650
-146.286	-3250930
-146.27	-2118210
-146.255	-985488
-146.24	147232
-146.225	1279950
-146.21	2251410
-146.195	3222850
-146.179	4194300
-146.164	5165740
-146.149	5705740
-146.134	6245730
-146.119	6773020
-146.104	7300320
-146.088	7658430
-146.073	7813470
-146.058	7778180
-146.043	7539840
-146.028	7259200
-146.013	6775540
-145.997	6088820
-145.982	5199060
-145.967	4281620
-145.952	3161120
-145.937	1850270
-145.922	336400
-145.906	-1279010
-145.891	-2894420
-145.876	-4522510
-145.861	-6150590
-145.846	-8167860
-145.831	-10185100
-145.815	-12202400
-145.8	-14219600
-145.785	-16236900
-145.77	-18254100
-145.755	-20271400
-145.74	-22288600
-145.724	-23987100
-145.709	-25685500
-145.694	-27383900
-145.679	-29082300
-145.664	-30780700
-145.649	-32479100
-145.633	-34177600
-145.618	-35876000
-145.603	-37210600
-145.588	-38545200
-145.573	-39879900
-145.558	-41214500
-145.542	-42549200
-145.527	-43883800
-145.512	-45218400
-145.497	-46553100
-145.482	-48200900
-145.467	-49848800
-145.451	-51496600
-145.436	-53144500
-145.421	-54792300
-145.406	-56440200
-145.391	-58088000
-145.376	-59735900
-145.36	-61671400
-145.345	-63606900
-145.33	-65542400
-145.315	-67477900
-145.3	-69388000
-145.285	-71298100
-145.27	-73208200
-145.254	-75118400
-145.239	-76820700
-145.224	-78523000
-145.209	-79920700
-145.194	-81115500
-145.179	-81992900
-145.163	-82667300
-145.148	-83130300
-145.133	-83390100
-145.118	-83480800
-145.103	-83233100
-145.088	-82655400
-145.072	-81739400
-145.057	-80654100
-145.042	-79230400
-145.027	-77476800
-145.012	-75384800
-144.997	-73054600
-144.981	-70521400
-144.966	-67776600
-144.951	-64828800
-144.936	-61834500
-144.921	-58637200
-144.906	-55135200
-144.89	-51633300
-144.875	-47805700
-144.86	-43978000
-144.845	-40150400
-144.83	-36322800
-144.815	-32469800
-144.799	-28616700
-144.784	-24763700
-144.769	-20910700
-144.754	-17270800
-144.739	-13630800
-144.724	-9990930
-144.708	-6350990
-144.693	-2711070
-144.678	928864
-144.663	4568780
-144.648	8208700
-144.633	11391800
-144.617	14574900
-144.602	17745300
-144.587	20915700
-144.572	23713800
-144.557	26309000
-144.542	28713700
-144.526	30915400
-144.511	33020200
-144.496	34921900
-144.481	36688300
-144.466	38116300
-144.451	39214300
-144.435	39973900
-144.42	40395100
-144.405	40477900
-144.39	40078500
-144.375	39340700
-144.36	38264500
-144.344	36849900
-144.329	34961500
-144.314	32734800
-144.299	30169600
-144.284	27266000
-144.269	24012900
-144.253	20421400
-144.238	16423900
-144.223	12223300
-144.208	7620800
-144.193	2815310
-144.178	-1888660
-144.162	-6592640
-144.147	-11453100
-144.132	-16313600
-144.117	-21161400
-144.102	-26009200
-144.087	-30459400
-144.071	-34706500
-144.056	-38831000
-144.041	-42617000
-144.026	-46143500
-144.011	-49331600
-143.996	-52181400
-143.98	-54692700
-143.965	-56764000
-143.95	-58497000
-143.935	-59891600
-143.92	-60947800
-143.905	-61589400
-143.889	-61892700
-143.874	-62060600
-143.859	-62025400
-143.844	-61706800
-143.829	-61185200
-143.814	-60765100
-143.798	-60345000
-143.783	-59569100
-143.768	-58793100
-143.753	-58017200
-143.738	-57241200
-143.723	-56871400
-143.707	-56501500
-143.692	-56144400
-143.677	-55787200
-143.662	-55874200
-143.647	-56164200
-143.632	-56340000
-143.616	-56515800
-143.601	-57110400
-143.586	-57705000
-143.571	-58299600
-143.556	-58894100
-143.541	-59679300
-143.525	-60464500
-143.51	-61249700
-143.495	-62034900
-143.48	-62820100
-143.465	-63605300
-143.45	-64390500
-143.434	-65175700
-143.419	-65512500
-143.404	-65849300
-143.389	-66186100
-143.374	-66523000
-143.359	-66453700
-143.343	-66384400
-143.328	-66315200
-143.313	-66245900
-143.298	-65846200
-143.283	-65446400
-143.268	-65046700
-143.252	-64646900
-143.237	-64247200
-143.222	-63847500
-143.207	-63447700
-143.192	-63048000
-143.177	-62555200
-143.161	-62062400
-143.146	-61569600
-143.131	-61076800
-143.116	-60584000
-143.101	-60091200
-143.086	-59598400
-143.07	-59105600
-143.055	-58252800
-143.04	-57400000
-143.025	-56648700
-143.01	-55694400
-142.995	-54279000
-142.979	-52660500
-142.964	-51245100
-142.949	-49626700
-142.934	-47356800
-142.919	-44883900
-142.904	-42614000
-142.888	-40141200
-142.873	-36923800
-142.858	-33503300
-142.843	-30298600
-142.828	-26890900
-142.813	-23100900
-142.797	-19310800
-142.782	-15508100
-142.767	-11705400
-142.752	-7940750
-142.737	-4176110
-142.722	-309936
-142.706	3353180
-142.691	6614460
-142.676	9672700
-142.661	12595600
-142.646	15180000
-142.631	17460000
-142.615	19401500
-142.6	21004600
-142.585	22269300
-142.57	23020900
-142.555	23434100
-142.54	23509000
-142.524	23245400
-142.509	22524900
-142.494	21466100
-142.479	20077300
-142.464	18350200
-142.449	16544800
-142.433	14536300
-142.418	12271900
-142.403	9906020
-142.388	7364580
-142.373	4823120
-142.358	2281680
-142.342	-259776
-142.327	-2722430
-142.312	-5083580
-142.297	-7546240
-142.282	-9907380
-142.267	-11744000
-142.251	-13377600
-142.236	-15220500
-142.221	-16860500
-142.206	-18111200
-142.191	-19159000
-142.176	-20409700
-142.16	-21457400
-142.145	-22037700
-142.13	-22415000
-142.115	-22950900
-142.1	-23385300
-142.085	-23389700
-142.069	-23394100
-142.054	-23392200
-142.039	-23390300
-142.024	-23388400
-142.009	-23386500
-141.994	-23384500
-141.978	-23382600
-141.963	-23177700
-141.948	-22972700
-141.933	-22767700
-141.918	-22562800
-141.903	-22357800
-141.887	-22152900
-141.872	-21947900
-141.857	-21743000
-141.842	-21374600
-141.827	-21006300
-141.812	-20637900
-141.797	-20269600
-141.781	-19901200
-141.766	-19532900
-141.751	-19164600
-141.736	-18796200
-141.721	-18148700
-141.706	-17501200
-141.69	-16853700
-141.675	-16206100
-141.66	-15558600
-141.645	-14911100
-141.63	-14263600
-141.615	-13616000
-141.599	-12809100
-141.584	-12002200
-141.569	-11195200
-141.554	-10388300
-141.539	-9581340
-141.524	-8774400
-141.508	-7967460
-141.493	-7160510
-141.478	-6142080
-141.463	-5123630
-141.448	-4105180
-141.433	-3086750
-141.417	-2068300
-141.402	-1049860
-141.387	-31424
-141.372	987024
-141.357	2412610
-141.342	3838190
-141.326	5263760
-141.311	6689340
-141.296	8114940
-141.281	9540510
-141.266	10966100
-141.251	12391700
-141.235	13774900
-141.22	15158200
-141.205	16535200
-141.19	17912100
-141.175	19339800
-141.16	20666000
-141.144	22093700
-141.129	23419800
-141.114	24268200
-141.099	24913400
-141.084	25768100
-141.069	26419700
-141.053	26597600
-141.038	26572400
-141.023	26750300
-141.008	26725100
-140.993	26150000
-140.978	25371900
-140.962	24803100
-140.947	24031400
-140.932	23012100
-140.917	21891400
-140.902	20815000
-140.887	19738700
-140.871	18435000
-140.856	17131300
-140.841	15827600
-140.826	14523900
-140.811	13220200
-140.796	11916400
-140.78	10612800
-140.765	9309060
-140.75	8436800
-140.735	7564580
-140.72	6692320
-140.705	5820080
-140.689	5353920
-140.674	4887760
-140.659	4421600
-140.644	3955440
-140.629	3811220
-140.614	3667010
-140.598	3522780
-140.583	3378580
-140.568	3234350
-140.553	3090130
-140.538	2939570
-140.523	2789010
-140.507	2435410
-140.492	1980290
-140.477	1626690
-140.462	1171550
-140.447	191920
-140.432	-990768
-140.416	-1964080
-140.401	-3140420
-140.386	-4839700
-140.371	-6742000
-140.356	-8441280
-140.341	-10343600
-140.325	-12719700
-140.31	-15298800
-140.295	-17668500
-140.28	-20241300
-140.265	-23154600
-140.25	-26169400
-140.234	-29139800
-140.219	-32110200
-140.204	-35493000
-140.189	-38875800
-140.174	-42258700
-140.159	-45641500
-140.143	-48951700
-140.128	-52262000
-140.113	-55565900
-140.098	-58869800
-140.083	-61812000
-140.068	-64652800
-140.052	-67652100
-140.037	-70448400
-140.022	-72971900
-140.007	-75292300
-139.992	-77815800
-139.977	-80136200
-139.961	-81712100
-139.946	-83085100
-139.931	-84661000
-139.916	-86033900
-139.901	-86691400
-139.886	-87145900
-139.87	-87803400
-139.855	-88257800
-139.84	-87967800
-139.825	-87474800
-139.81	-87184700
-139.795	-86691700
-139.779	-85471100
-139.764	-84047400
-139.749	-82826800
-139.734	-81403100
-139.719	-79512000
-139.704	-77417900
-139.688	-75482400
-139.673	-73445400
-139.658	-71060300
-139.643	-68675200
-139.628	-66283800
-139.613	-63892400
-139.597	-61501000
-139.582	-59109600
-139.567	-56718200
-139.552	-54326800
-139.537	-52129900
-139.522	-49933100
-139.506	-47736300
-139.491	-45539400
-139.476	-43748700
-139.461	-41957900
-139.446	-40167200
-139.431	-38376400
-139.415	-37064200
-139.4	-35752000
-139.385	-34439700
-139.37	-33127500
-139.355	-31815300
-139.34	-30503100
-139.324	-29190800
-139.309	-27878600
-139.294	-26532500
-139.279	-25186500
-139.264	-23840400
-139.249	-22494300
-139.233	-21148300
-139.218	-19802200
-139.203	-18456100
-139.188	-17110000
-139.173	-15231400
-139.158	-13352700
-139.142	-11474100
-139.127	-9595420
-139.112	-7716770
-139.097	-5838110
-139.082	-3959460
-139.067	-2080800
-139.051	-200032
-139.036	1680750
-139.021	3612270
-139.006	5442290
-138.991	6967740
-138.976	8391680
-138.96	9967870
-138.945	11341100
-138.93	12237800
-138.915	12931500
-138.9	13828300
-138.885	14522000
-138.869	14742000
-138.854	14758900
-138.839	14978800
-138.824	14995800
-138.809	14519900
-138.794	13841000
-138.778	13320700
-138.763	12698900
-138.748	11715400
-138.733	10731900
-138.718	9742110
-138.703	8752290
-138.687	7671580
-138.672	6590860
-138.657	5510160
-138.642	4429460
-138.627	3754850
-138.612	3080220
-138.596	2418290
-138.581	1756350
-138.566	1475120
-138.551	1396940
-138.536	1103020
-138.521	1012140
-138.505	1395020
-138.49	1980940
-138.475	2351140
-138.46	2924370
-138.445	3925360
-138.43	4926350
-138.414	5940050
-138.399	6953730
-138.384	8373500
-138.369	9793250
-138.354	11213000
-138.339	12632800
-138.323	14128700
-138.308	15624600
-138.293	17120500
-138.278	18616400
-138.263	19693500
-138.248	20770700
-138.233	21949300
-138.217	22924900
-138.202	23560400
-138.187	23992900
-138.172	24628400
-138.157	25060800
-138.142	24748800
-138.126	24233700
-138.111	23921700
-138.096	23406600
-138.081	22003300
-138.066	20396800
-138.051	18993500
-138.035	17387100
-138.02	15036200
-138.005	12482200
-137.99	10131300
-137.975	7577380
-137.96	4436000
-137.944	1091580
-137.929	-2151310
-137.914	-5394220
-137.899	-9055890
-137.884	-12717600
-137.869	-16379200
-137.853	-20040900
-137.838	-23503800
-137.823	-26966600
-137.808	-30531000
-137.793	-33892400
-137.778	-36699600
-137.762	-39303700
-137.747	-41772500
-137.732	-43903000
-137.717	-45676400
-137.702	-47111400
-137.687	-48208000
-137.671	-48966300
-137.656	-49267700
-137.641	-49230700
-137.626	-48855200
-137.611	-48141400
-137.596	-46953900
-137.58	-45427900
-137.565	-43572000
-137.55	-41377600
-137.535	-38802600
-137.52	-36024500
-137.505	-33047700
-137.489	-29867800
-137.474	-26516000
-137.459	-23164300
-137.444	-19799800
-137.429	-16435300
-137.414	-13070900
-137.398	-9706450
-137.383	-6354700
-137.368	-3002940
-137.353	-74176
-137.338	2651540
-137.323	5186900
-137.307	7519230
-137.292	9665440
-137.277	11608600
-137.262	13145700
-137.247	14344400
-137.232	15442400
-137.216	16202000
-137.201	16555500
-137.186	16706000
-137.171	16670400
-137.156	16431700
-137.141	15990000
-137.125	15345300
-137.11	14209900
-137.095	12871400
-137.08	11748600
-137.065	10422900
-137.05	8767140
-137.034	7111420
-137.019	5443010
-137.004	3774610
-136.989	1710160
-136.974	-354288
-136.959	-2418740
-136.943	-4483180
-136.928	-6547630
-136.913	-8612060
-136.898	-10676500
-136.883	-12741000
-136.868	-14644700
-136.852	-16548400
-136.837	-18452100
-136.822	-20355800
-136.807	-22259500
-136.792	-24163200
-136.777	-26060600
-136.761	-27957900
-136.746	-29457400
-136.731	-30855300
-136.716	-32354800
-136.701	-33752800
-136.686	-34626200
-136.67	-35296600
-136.655	-36176400
-136.64	-36853100
-136.625	-36988400
-136.61	-36920700
-136.595	-37056000
-136.579	-36988200
-136.564	-36446700
-136.549	-35702100
-136.534	-35160600
-136.519	-34416100
-136.504	-33071400
-136.488	-31523700
-136.473	-30185300
-136.458	-28644000
-136.443	-26584400
-136.428	-24423300
-136.413	-22306700
-136.397	-20190000
-136.382	-17813200
-136.367	-15436400
-136.352	-13059600
-136.337	-10682800
-136.322	-8305980
-136.306	-5929180
-136.291	-3558720
-136.276	-1188260
-136.261	960592
-136.246	3007920
-136.231	5156770
-136.215	7204100
-136.2	8929920
-136.185	10452700
-136.17	11778800
-136.155	12901900
-136.14	14067300
-136.124	15029600
-136.109	15788900
-136.094	16345200
-136.079	16647600
-136.064	16747000
-136.049	16643400
-136.033	16336700
-136.018	15774100
-136.003	15008500
-135.988	14175200
-135.973	15304600
-135.958	16307100
-135.942	17106600
-135.927	17838300
-135.912	18367100
-135.897	18580700
-135.882	18591300
-135.867	18760500
-135.851	18828200
-135.836	18508800
-135.821	18189400
-135.806	17863700
-135.791	17538000
-135.776	16772400
-135.76	16006900
-135.745	15241300
-135.73	14475700
-135.715	13710200
-135.7	12944600
-135.685	12179000
-135.669	11413500
-135.654	10622500
-135.639	9831580
-135.624	9040640
-135.609	8249700
-135.594	7458750
-135.578	6667810
-135.563	5876850
-135.548	5085900
-135.533	4441950
-135.518	3798000
-135.503	3154050
-135.487	2510100
-135.472	1866140
-135.457	1222190
-135.442	578240
-135.427	-65728
-135.412	-904256
-135.396	-1742780
-135.381	-2581330
-135.366	-3419860
-135.351	-4664480
-135.336	-5909090
-135.321	-7153710
-135.305	-8398320
-135.29	-10163800
-135.275	-11929300
-135.26	-13694800
-135.245	-15460300
-135.23	-17631900
-135.214	-19803500
-135.199	-21975100
-135.184	-24146700
-135.169	-26673600
-135.154	-29200500
-135.139	-31727400
-135.123	-34254300
-135.108	-36781200
-135.093	-39308100
-135.078	-41828700
-135.063	-44349200
-135.048	-46505500
-135.032	-48560200
-135.017	-50773600
-135.002	-52783900
-134.987	-54529800
-134.972	-56072700
-134.957	-57412600
-134.941	-58549400
-134.926	-59364700
-134.911	-59977000
-134.896	-60454000
-134.881	-60592500
-134.866	-60418000
-134.85	-59905100
-134.835	-59062300
-134.82	-57881000
-134.805	-56525100
-134.79	-54966000
-134.775	-53195500
-134.76	-51221900
-134.744	-48690000
-134.729	-45955000
-134.714	-43423100
-134.699	-40688100
-134.684	-37451900
-134.669	-34012700
-134.653	-30732000
-134.638	-27349900
-134.623	-23606000
-134.608	-19862200
-134.593	-16112000
-134.578	-12361800
-134.562	-8735940
-134.547	-5110020
-134.532	-1439680
-134.517	2129120
-134.502	5653520
-134.487	8974880
-134.471	12099600
-134.456	15021200
-134.441	17756600
-134.426	20289100
-134.411	22610100
-134.396	24728000
-134.38	26439800
-134.365	27813200
-134.35	28856700
-134.335	29561800
-134.32	30030500
-134.305	30160800
-134.289	29952600
-134.274	29406100
-134.259	28673500
-134.244	27602400
-134.229	26201400
-134.214	24462000
-134.198	22468800
-134.183	20272600
-134.168	17864900
-134.153	15254100
-134.138	12084900
-134.123	8712740
-134.107	5549950
-134.092	2184110
-134.077	-1535460
-134.062	-5356540
-134.047	-9133220
-134.032	-12909900
-134.016	-17099000
-134.001	-21288100
-133.986	-25477200
-133.971	-29666300
-133.956	-34219200
-133.941	-38772100
-133.925	-43325000
-133.91	-47877800
-133.895	-52430700
-133.88	-56983600
-133.865	-61536500
-133.85	-66089400
-133.834	-71160000
-133.819	-76230700
-133.804	-81301400
-133.789	-86372000
-133.774	-91442700
-133.759	-96513400
-133.743	-101584000
-133.728	-106655000
-133.713	-111937000
-133.698	-117219000
-133.683	-122495000
-133.668	-127771000
-133.652	-132659000
-133.637	-137447000
-133.622	-142393000
-133.607	-147135000
-133.592	-151595000
-133.577	-155852000
-133.561	-159898000
-133.546	-163740000
-133.531	-167472000
-133.516	-170866000
-133.501	-173931000
-133.486	-176656000
-133.47	-179069000
-133.455	-181143000
-133.44	-182879000
-133.425	-184276000
-133.41	-185488000
-133.395	-186360000
-133.379	-186903000
-133.364	-187108000
-133.349	-187151000
-133.334	-186991000
-133.319	-186620000
-133.304	-186045000
-133.288	-185189000
-133.273	-184130000
-133.258	-183230000
-133.243	-182228000
-133.228	-180873000
-133.213	-179518000
-133.197	-178157000
-133.182	-176795000
-133.167	-175434000
-133.152	-174073000
-133.137	-172711000
-133.122	-171350000
-133.106	-169890000
-133.091	-168430000
-133.076	-166963000
-133.061	-165497000
-133.046	-163675000
-133.031	-161751000
-133.015	-159936000
-133	-158019000
-132.985	-155820000
-132.97	-153520000
-132.955	-151373000
-132.94	-149022000
-132.924	-146204000
-132.909	-143183000
-132.894	-140378000
-132.879	-137369000
-132.864	-134024000
-132.849	-130678000
-132.833	-127320000
-132.818	-123962000
-132.803	-120413000
-132.788	-116864000
-132.773	-113322000
-132.758	-109780000
-132.742	-106379000
-132.727	-103080000
-132.712	-99825300
-132.697	-96773600
-132.682	-93939900
-132.667	-91309100
-132.651	-88881400
-132.636	-86656800
-132.621	-84693900
-132.606	-82934000
-132.591	-81377100
-132.576	-80023300
-132.56	-78914900
-132.545	-78009400
-132.53	-77300700
-132.515	-76795000
-132.5	-76329500
-132.485	-75965600
-132.469	-75550800
-132.454	-75136100
-132.439	-74683200
-132.424	-74128900
-132.409	-73530200
-132.394	-72728400
-132.378	-71749200
-132.363	-70566800
-132.348	-69173100
-132.333	-67576200
-132.318	-65670600
-132.303	-63426600
-132.287	-60852600
-132.272	-57940300
-132.257	-54833300
-132.242	-51388000
-132.227	-47807300
-132.212	-44023500
-132.196	-39975400
-132.181	-35724200
-132.166	-31225600
-132.151	-26625500
-132.136	-21958200
-132.121	-17290900
-132.105	-12623600
-132.09	-7956290
-132.075	-3333410
-132.06	1187950
-132.045	5664900
-132.03	9938780
-132.014	14045600
-131.999	17949400
-131.984	21650100
-131.969	25147800
-131.954	28387500
-131.939	31424100
-131.923	34257700
-131.908	36888200
-131.893	39193500
-131.878	41295800
-131.863	43195000
-131.848	44891100
-131.832	46464600
-131.817	47835100
-131.802	49008900
-131.787	49979600
-131.772	50859400
-131.757	51637600
-131.741	52257200
-131.726	52876900
-131.711	53105200
-131.696	53333600
-131.681	53562000
-131.666	53790300
-131.65	53595100
-131.635	53399900
-131.62	53204800
-131.605	53009600
-131.59	52476000
-131.575	51942400
-131.559	51408900
-131.544	50875300
-131.529	49906000
-131.514	48936800
-131.499	47967500
-131.484	46998200
-131.468	45690600
-131.453	44382900
-131.438	43075200
-131.423	41767600
-131.408	40212200
-131.393	38656800
-131.377	37101400
-131.362	35546000
-131.347	33990600
-131.332	32435200
-131.317	30879800
-131.302	29324400
-131.287	28027100
-131.271	26729700
-131.256	25432400
-131.241	24135000
-131.226	22837600
-131.211	21540300
-131.196	20242900
-131.18	18945600
-131.165	17938500
-131.15	16931400
-131.135	15924300
-131.12	14917200
-131.105	13897500
-131.089	12877700
-131.074	11851600
-131.059	10825500
-131.044	9676740
-131.029	8426430
-131.014	7080960
-130.998	5633950
-130.983	4125630
-130.968	2515780
-130.953	654240
-130.938	-1410340
-130.923	-3452380
-130.907	-5663620
-130.892	-8109630
-130.877	-10724800
-130.862	-13354800
-130.847	-16086400
-130.832	-18974400
-130.816	-21862500
-130.801	-25036000
-130.786	-28209600
-130.771	-31383200
-130.756	-34556700
-130.741	-37730300
-130.725	-40903900
-130.71	-44071100
-130.695	-47238300
-130.68	-50247500
-130.665	-53155100
-130.65	-55963300
-130.634	-58669900
-130.619	-61355500
-130.604	-63871800
-130.589	-66155500
-130.574	-68270000
-130.559	-70291400
-130.543	-72143600
-130.528	-73758900
-130.513	-75205100
-130.498	-76482000
-130.483	-77589700
-130.468	-78460600
-130.452	-79162200
-130.437	-79755200
-130.422	-80178900
-130.407	-80365700
-130.392	-80383400
-130.377	-80367200
-130.361	-80181800
-130.346	-79759500
-130.331	-79168100
-130.316	-78534300
-130.301	-77731300
-130.286	-76691500
-130.27	-75482400
-130.255	-74239500
-130.24	-72827400
-130.225	-71178400
-130.21	-69360200
-130.195	-67541500
-130.179	-65553600
-130.164	-63301300
-130.149	-60947500
-130.134	-58483700
-130.119	-56020000
-130.104	-53346800
-130.088	-50673600
-130.073	-47700100
-130.058	-44726600
-130.043	-41753100
-130.028	-38779600
-130.013	-35590400
-129.997	-32401200
-129.982	-29211900
-129.967	-26022700
-129.952	-22997400
-129.937	-19972200
-129.922	-16896200
-129.906	-13921700
-129.891	-11093100
-129.876	-8366060
-129.861	-5706700
-129.846	-3216560
-129.831	-912512
-129.815	1222320
-129.8	3120270
-129.785	4849020
-129.77	6421260
-129.755	7824320
-129.74	8990460
-129.724	9987420
-129.709	10759700
-129.694	11362700
-129.679	11728900
-129.664	11925900
-129.649	12004400
-129.633	11913700
-129.618	11761700
-129.603	11508100
-129.588	10979600
-129.573	10451200
-129.558	9916320
-129.542	9381500
-129.527	8630910
-129.512	7880350
-129.497	7129790
-129.482	6379230
-129.467	5784320
-129.451	5189410
-129.436	4594500
-129.421	3999580
-129.406	3404670
-129.391	2809760
-129.376	2214850
-129.36	1619940
-129.345	1274590
-129.33	929264
-129.315	583920
-129.3	238576
-129.285	-106768
-129.269	-452112
-129.254	-797456
-129.239	-1142780
-129.224	-1731890
-129.209	-2320980
-129.194	-2910080
-129.178	-3499170
-129.163	-4088270
-129.148	-4677360
-129.133	-5266460
-129.118	-5855550
-129.103	-6871890
-129.087	-7888210
-129.072	-8904540
-129.057	-9920860
-129.042	-10937200
-129.027	-11953500
-129.012	-12969800
-128.996	-13986200
-128.981	-14864900
-128.966	-15743600
-128.951	-16673100
-128.936	-17501100
-128.921	-18073100
-128.905	-18543600
-128.89	-19111400
-128.875	-19577700
-128.86	-19832500
-128.845	-19918100
-128.83	-19771100
-128.814	-19454800
-128.799	-18931300
-128.784	-18238500
-128.769	-17687500
-128.754	-17035000
-128.739	-15935600
-128.723	-14836300
-128.708	-13730600
-128.693	-12624900
-128.678	-11519200
-128.663	-10413500
-128.648	-9314190
-128.632	-8214850
-128.617	-7343920
-128.602	-6574530
-128.587	-5663420
-128.572	-4921520
-128.557	-4412260
-128.541	-4072210
-128.526	-3969040
-128.511	-4035060
-128.496	-4273980
-128.481	-4682130
-128.466	-5327140
-128.45	-6141340
-128.435	-7099380
-128.42	-8226610
-128.405	-9586500
-128.39	-11115600
-128.375	-12828700
-128.359	-14643300
-128.344	-16411400
-128.329	-18179400
-128.314	-19979200
-128.299	-21779100
-128.284	-23572500
-128.268	-25366000
-128.253	-26955900
-128.238	-28444200
-128.223	-30036200
-128.208	-31526700
-128.193	-32881900
-128.177	-34067800
-128.162	-35021000
-128.147	-35805100
-128.132	-36568000
-128.117	-37161800
-128.102	-37518600
-128.086	-37706200
-128.071	-37661200
-128.056	-37447000
-128.041	-37374500
-128.026	-37200500
-128.011	-36597500
-127.995	-35994400
-127.98	-35385000
-127.965	-34775600
-127.95	-33963200
-127.935	-33150800
-127.92	-32338400
-127.904	-31525900
-127.889	-30544300
-127.874	-29562700
-127.859	-28581000
-127.844	-27599400
-127.829	-26617800
-127.813	-25636200
-127.798	-24654500
-127.783	-23672900
-127.768	-22732000
-127.753	-21791100
-127.738	-20850200
-127.723	-19909200
-127.707	-18968300
-127.692	-18027400
-127.677	-17086500
-127.662	-16145600
-127.647	-15416200
-127.632	-14686800
-127.616	-13963700
-127.601	-13240600
-127.586	-12805200
-127.571	-12471300
-127.556	-12029500
-127.541	-11689300
-127.525	-11667500
-127.51	-11747200
-127.495	-11729600
-127.48	-11813500
-127.465	-12168200
-127.45	-12692000
-127.434	-13448600
-127.419	-14374300
-127.404	-15249200
-127.389	-16293400
-127.374	-17570200
-127.359	-19016200
-127.343	-20591200
-127.328	-22267700
-127.313	-23897800
-127.298	-25527800
-127.283	-27606700
-127.268	-29685600
-127.252	-31764500
-127.237	-33843500
-127.222	-36260800
-127.207	-38678100
-127.192	-41095400
-127.177	-43512700
-127.161	-46158500
-127.146	-48804200
-127.131	-51450000
-127.116	-54095700
-127.101	-57079900
-127.086	-60064000
-127.07	-63048100
-127.055	-66032300
-127.04	-69413400
-127.025	-72794500
-127.01	-76175600
-126.995	-79556700
-126.979	-83411600
-126.964	-87266400
-126.949	-91121300
-126.934	-94976200
-126.919	-99220200
-126.904	-103464000
-126.888	-107708000
-126.873	-111952000
-126.858	-116374000
-126.843	-120796000
-126.828	-125211000
-126.813	-129626000
-126.797	-133983000
-126.782	-138238000
-126.767	-142246000
-126.752	-146050000
-126.737	-149743000
-126.722	-153232000
-126.706	-156316000
-126.691	-159061000
-126.676	-161468000
-126.661	-163536000
-126.646	-165333000
-126.631	-166657000
-126.615	-167583000
-126.6	-168035000
-126.585	-168014000
-126.57	-167519000
-126.555	-166621000
-126.54	-165250000
-126.524	-163413000
-126.509	-161103000
-126.494	-158471000
-126.479	-155501000
-126.464	-152192000
-126.449	-148545000
-126.433	-144543000
-126.418	-140337000
-126.403	-135927000
-126.388	-131313000
-126.373	-126435000
-126.358	-121456000
-126.342	-116520000
-126.327	-111585000
-126.312	-106558000
-126.297	-101530000
-126.282	-96508800
-126.267	-91487500
-126.251	-86785500
-126.236	-82185100
-126.221	-77426100
-126.206	-72870100
-126.191	-68477000
-126.176	-64286900
-126.16	-60299800
-126.145	-56515800
-126.13	-52841800
-126.115	-49370800
-126.1	-46102800
-126.085	-43037900
-126.069	-40143500
-126.054	-37452200
-126.039	-34963900
-126.024	-32678600
-126.009	-30528700
-125.994	-28581800
-125.978	-26838000
-125.963	-25297200
-125.948	-23984900
-125.933	-22875600
-125.918	-21969300
-125.903	-21266000
-125.887	-20698100
-125.872	-20333300
-125.857	-20171500
-125.842	-20212800
-125.827	-20238700
-125.812	-20467600
-125.796	-20944000
-125.781	-21522000
-125.766	-22326200
-125.751	-23130400
-125.736	-23941000
-125.721	-24751600
-125.705	-25663700
-125.69	-26575800
-125.675	-27481500
-125.66	-28387300
-125.645	-28973600
-125.63	-29458500
-125.614	-30102000
-125.599	-30542400
-125.584	-30746200
-125.569	-30746800
-125.554	-30544400
-125.539	-30139000
-125.523	-29488300
-125.508	-28634400
-125.493	-27577600
-125.478	-26317700
-125.463	-24727900
-125.448	-22935000
-125.432	-20939100
-125.417	-18740200
-125.402	-16295900
-125.387	-13648600
-125.372	-10804500
-125.357	-7757470
-125.341	-4541740
-125.326	-1224480
-125.311	2048370
-125.296	5321200
-125.281	8964160
-125.266	12607100
-125.25	16250100
-125.235	19893100
-125.22	23616400
-125.205	27339700
-125.19	31063100
-125.175	34786400
-125.159	38306700
-125.144	41827000
-125.129	45347300
-125.114	48867600
-125.099	52126800
-125.084	55386100
-125.068	58645300
-125.053	61904500
-125.038	64719600
-125.023	67534700
-125.008	70451300
-124.993	73164800
-124.977	75743000
-124.962	78118200
-124.947	80290300
-124.932	82259400
-124.917	83898500
-124.902	85334600
-124.886	86559200
-124.871	87580700
-124.856	88395500
-124.841	88871900
-124.826	89018400
-124.811	88826500
-124.795	88448400
-124.78	87731900
-124.765	86677100
-124.75	85283800
-124.735	83696000
-124.72	81769700
-124.704	79513600
-124.689	76919000
-124.674	73943700
-124.659	70765300
-124.644	67375500
-124.629	63782700
-124.613	60006300
-124.598	56026900
-124.583	52149100
-124.568	48271200
-124.553	43949200
-124.538	39627200
-124.522	35305200
-124.507	30983100
-124.492	26914900
-124.477	22846700
-124.462	18791200
-124.447	14735600
-124.431	11052400
-124.416	7572100
-124.401	4282210
-124.386	1195340
-124.371	-1860300
-124.356	-4712930
-124.34	-7362500
-124.325	-9809040
-124.31	-11917200
-124.295	-13822300
-124.28	-15524300
-124.265	-17023300
-124.25	-18564600
-124.234	-19902900
-124.219	-21050800
-124.204	-21995700
-124.189	-22568400
-124.174	-23141000
-124.159	-23700900
-124.143	-24260900
-124.128	-24333300
-124.113	-24405800
-124.098	-24478200
-124.083	-24550600
-124.068	-24623100
-124.052	-24695500
-124.037	-24768000
-124.022	-24840400
-124.007	-24667500
-123.992	-24494600
-123.977	-24321700
-123.961	-24148800
-123.946	-23975900
-123.931	-23803000
-123.916	-23630100
-123.901	-23457200
-123.886	-23448700
-123.87	-23440300
-123.855	-23431800
-123.84	-23423300
-123.825	-23821000
-123.81	-24218600
-123.795	-24616200
-123.779	-25013800
-123.764	-25813300
-123.749	-26612800
-123.734	-27310700
-123.719	-28211700
-123.704	-29561100
-123.688	-31113500
-123.673	-32564400
-123.658	-34015300
-123.643	-35813300
-123.628	-37611300
-123.613	-39409400
-123.597	-41207400
-123.582	-43411500
-123.567	-45615600
-123.552	-47819700
-123.537	-50023800
-123.522	-52202500
-123.506	-54381200
-123.491	-56560000
-123.476	-58738700
-123.461	-60485900
-123.446	-62233200
-123.431	-63967800
-123.415	-65702300
-123.4	-67266100
-123.385	-68626900
-123.37	-69797300
-123.355	-70764600
-123.34	-71715000
-123.324	-72462400
-123.309	-73006800
-123.294	-73348100
-123.279	-73532900
-123.264	-73514600
-123.249	-73597900
-123.233	-73681200
-123.218	-73320300
-123.203	-72959500
-123.188	-72598600
-123.173	-72237700
-123.158	-71494800
-123.142	-70751800
-123.127	-70008800
-123.112	-69265900
-123.097	-68522900
-123.082	-67779900
-123.067	-67037000
-123.051	-66294000
-123.036	-65348000
-123.021	-64402000
-123.006	-63449700
-122.991	-62497300
-122.976	-61189600
-122.96	-59780400
-122.945	-58479100
-122.93	-57076300
-122.915	-55307000
-122.9	-53436200
-122.885	-51660600
-122.869	-49783500
-122.854	-47887300
-122.839	-45788100
-122.824	-43447800
-122.809	-41005900
-122.794	-38303900
-122.778	-35602000
-122.763	-32893600
-122.748	-30185300
-122.733	-27045500
-122.718	-23905700
-122.703	-20765900
-122.687	-17626100
-122.672	-14505600
-122.657	-11385100
-122.642	-8270960
-122.627	-5156820
-122.612	-2429710
-122.596	195872
-122.581	2980080
-122.566	5561250
-122.551	7903420
-122.536	10042600
-122.521	11978700
-122.505	13711700
-122.49	15402500
-122.475	16890200
-122.46	18174800
-122.445	19256400
-122.43	20204300
-122.414	20949100
-122.399	21490900
-122.384	21829600
-122.369	21904000
-122.354	21775300
-122.339	21805200
-122.323	21733700
-122.308	21266600
-122.293	20799500
-122.278	20326000
-122.263	19852600
-122.248	19379200
-122.232	18905800
-122.217	18432300
-122.202	17958900
-122.187	17258000
-122.172	16557100
-122.157	15856100
-122.141	15155200
-122.126	14454300
-122.111	13753300
-122.096	13052400
-122.081	12351500
-122.066	11472900
-122.05	10594300
-122.035	9715710
-122.02	8837150
-122.005	7552480
-121.99	6267810
-121.975	4983140
-121.959	3698460
-121.944	2111870
-121.929	525296
-121.914	-1061300
-121.899	-2647890
-121.884	-4640540
-121.868	-6633220
-121.853	-8625890
-121.838	-10618500
-121.823	-12746600
-121.808	-14874600
-121.793	-17002600
-121.777	-19130700
-121.762	-21252400
-121.747	-23374000
-121.732	-25546500
-121.717	-27617400
-121.702	-29382000
-121.686	-31045200
-121.671	-32860600
-121.656	-34472900
-121.641	-35820900
-121.626	-36965900
-121.611	-37907800
-121.595	-38646600
-121.58	-39190900
-121.565	-39532200
-121.55	-39670400
-121.535	-39605500
-121.52	-39473000
-121.504	-39137400
-121.489	-38598800
-121.474	-37857200
-121.459	-36997600
-121.444	-35935100
-121.429	-34625000
-121.413	-33213400
-121.398	-31643200
-121.383	-30073100
-121.368	-28496500
-121.353	-26920000
-121.338	-25208100
-121.322	-23496200
-121.307	-21784300
-121.292	-20072400
-121.277	-18360500
-121.262	-16648600
-121.247	-14936700
-121.231	-13224800
-121.216	-11865300
-121.201	-10505900
-121.186	-9146510
-121.171	-7787090
-121.156	-6427660
-121.14	-5068240
-121.125	-3708820
-121.11	-2349410
-121.095	-1066130
-121.08	217168
-121.065	1500450
-121.049	2783730
-121.034	4067010
-121.019	5350290
-121.004	6633570
-120.989	7916830
-120.974	9619420
-120.958	11322000
-120.943	13024600
-120.928	14727200
-120.913	16429800
-120.898	18132300
-120.883	19834900
-120.867	21537500
-120.852	23189300
-120.837	24841200
-120.822	26480300
-120.807	28119400
-120.792	29631600
-120.777	30940800
-120.761	32051200
-120.746	32958500
-120.731	33779100
-120.716	34261200
-120.701	34278100
-120.686	33956500
-120.67	33322000
-120.655	32349000
-120.64	30902300
-120.625	29117200
-120.61	27002100
-120.595	24548600
-120.579	21621400
-120.564	18355700
-120.549	14853200
-120.534	11012300
-120.519	7048700
-120.504	2882060
-120.488	-1567440
-120.473	-6016960
-120.458	-10479200
-120.443	-14941400
-120.428	-19593900
-120.413	-24246500
-120.397	-28586000
-120.382	-32722500
-120.367	-36550200
-120.352	-40039500
-120.337	-43131200
-120.322	-45749100
-120.306	-47614100
-120.291	-49005300
-120.276	-50125800
-120.261	-50637100
-120.246	-50710800
-120.231	-50175300
-120.215	-48827600
-120.2	-47006200
-120.185	-44770200
-120.17	-42060500
-120.155	-38944700
-120.14	-35490500
-120.124	-31478000
-120.109	-27127000
-120.094	-22653300
-120.079	-17976700
-120.064	-13190000
-120.049	-8403340
-120.033	-3616690
-120.018	1169970
-120.003	5846130
-119.988	10319200
-119.973	14593500
-119.958	18664800
-119.942	22423000
-119.927	25842800
-119.912	28797400
-119.897	31413500
-119.882	33742000
-119.867	35732100
-119.851	37248400
-119.836	38426400
-119.821	39291300
-119.806	39817800
-119.791	39879000
-119.776	39601800
-119.76	39282900
-119.745	38761100
-119.73	37926100
-119.715	37091300
-119.7	36015300
-119.685	34939200
-119.669	33863200
-119.654	32787200
-119.639	31652000
-119.624	30516800
-119.609	29381500
-119.594	28246300
-119.578	27517200
-119.563	26788000
-119.548	26058800
-119.533	25329700
-119.518	25036800
-119.503	24743800
-119.487	24450900
-119.472	24158000
-119.457	23865100
-119.442	23572100
-119.427	23279200
-119.412	22986300
-119.396	22811800
-119.381	22637300
-119.366	22462800
-119.351	22288300
-119.336	22113800
-119.321	21939400
-119.305	21764900
-119.29	21590400
-119.275	21418500
-119.26	21246600
-119.245	21074600
-119.23	20902700
-119.214	20730800
-119.199	20558900
-119.184	20387000
-119.169	20215100
-119.154	20381600
-119.139	20548100
-119.123	20714600
-119.108	20881100
-119.093	21453600
-119.078	22026200
-119.063	22598800
-119.048	23171300
-119.032	23949600
-119.017	24727800
-119.002	25506100
-118.987	26284400
-118.972	27056300
-118.957	27828200
-118.941	28650800
-118.926	29372000
-118.911	29737900
-118.896	30002100
-118.881	30418800
-118.866	30632300
-118.85	30378400
-118.835	29921500
-118.82	29667600
-118.805	29210800
-118.79	28047000
-118.775	26680300
-118.759	25516500
-118.744	24149800
-118.729	22038600
-118.714	19724300
-118.699	17619400
-118.684	15311500
-118.668	12485300
-118.653	9557700
-118.638	6674480
-118.623	3791260
-118.608	901696
-118.593	-1987870
-118.577	-4877420
-118.562	-7766990
-118.547	-10748000
-118.532	-13729100
-118.517	-16710100
-118.502	-19691100
-118.486	-22266100
-118.471	-24841100
-118.456	-27416000
-118.441	-29991000
-118.426	-32142900
-118.411	-34294900
-118.395	-36446800
-118.38	-38598800
-118.365	-40750700
-118.35	-42902700
-118.335	-45054600
-118.32	-47206600
-118.304	-49258200
-118.289	-51309800
-118.274	-53361500
-118.259	-55413100
-118.244	-57464700
-118.229	-59516300
-118.213	-61568000
-118.198	-63619600
-118.183	-65586600
-118.168	-67553600
-118.153	-69514300
-118.138	-71475000
-118.122	-73486400
-118.107	-75396300
-118.092	-77407800
[truncated: 30,769 more rows]

## Sheet: Fig. 2b
2 Theta (degree)	Intendity (a.u.)
3	230
3.02	230
3.04	230
3.06	225
3.08	223
3.1	220
3.12	228
3.14	234
3.16	230
3.18	224
3.2	226
3.22	227
3.24	225
3.26	224
3.28	217
3.3	220
3.32	226
3.34	225
3.36	222
3.38	223
3.4	224
3.42	222
3.44	217
3.46	216
3.48	215
3.5	221
3.52	221
3.54	220
3.56	221
3.58	218
3.6	217
3.62	215
3.64	215
3.66	220
3.68	223
3.7	226
3.72	226
3.74	226
3.76	219
3.78	214
3.8	218
3.82	220
3.84	224
3.86	232
3.88	237
3.9	236
3.92	235
3.94	235
3.96	233
3.98	235
4	236
4.02	238
4.04	242
4.06	245
4.08	245
4.1	245
4.12	248
4.14	253
4.16	256
4.18	255
4.2	255
4.22	255
4.24	256
4.26	257
4.28	261
4.3	268
4.32	277
4.34	285
4.36	291
4.38	292
4.4	294
4.42	293
4.44	293
4.46	295
4.48	297
4.5	300
4.52	304
4.54	308
4.56	310
4.58	317
4.6	320
4.62	319
4.64	323
4.66	322
4.68	319
4.7	317
4.72	318
4.74	316
4.76	317
4.78	319
4.8	316
4.82	310
4.84	309
4.86	302
4.88	300
4.9	298
4.92	294
4.94	283
4.96	281
4.98	278
5	278
5.02	276
5.04	274
5.06	278
5.08	282
5.1	274
5.12	265
5.14	258
5.16	259
5.18	253
5.2	250
5.22	249
5.24	249
5.26	255
5.28	260
5.3	256
5.32	254
5.34	254
5.36	255
5.38	254
5.4	253
5.42	249
5.44	248
5.46	248
5.48	246
5.5	239
5.52	234
5.54	227
5.56	227
5.58	230
5.6	228
5.62	229
5.64	232
5.66	233
5.68	232
5.7	233
5.72	229
5.74	227
5.76	223
5.78	222
5.8	221
5.82	223
5.84	225
5.86	228
5.88	229
5.9	228
5.92	227
5.94	224
5.96	219
5.98	217
6	216
6.02	217
6.04	220
6.06	220
6.08	222
6.1	221
6.12	225
6.14	223
6.16	221
6.18	217
6.2	213
6.22	214
6.24	212
6.26	215
6.28	218
6.3	220
6.32	225
6.34	227
6.36	224
6.38	219
6.4	215
6.42	211
6.44	207
6.46	210
6.48	209
6.5	208
6.52	209
6.54	213
6.56	212
6.58	211
6.6	208
6.62	203
6.64	200
6.66	197
6.68	198
6.7	196
6.72	196
6.74	205
6.76	211
6.78	217
6.8	224
6.82	226
6.84	226
6.86	226
6.88	222
6.9	213
6.92	205
6.94	206
6.96	205
6.98	207
7	208
7.02	208
7.04	210
7.06	212
7.08	208
7.1	205
7.12	200
7.14	204
7.16	207
7.18	206
7.2	204
7.22	205
7.24	208
7.26	207
7.28	209
7.3	205
7.32	205
7.34	210
7.36	210
7.38	211
7.4	214
7.42	217
7.44	220
7.46	222
7.48	222
7.5	218
7.52	213
7.54	212
7.56	209
7.58	209
7.6	210
7.62	207
7.64	203
7.66	203
7.68	204
7.7	202
7.72	200
7.74	207
7.76	212
7.78	219
7.8	226
7.82	227
7.84	229
7.86	229
7.88	228
7.9	225
7.92	219
7.94	215
7.96	216
7.98	214
8	213
8.02	211
8.04	210
8.06	207
8.08	208
8.1	207
8.12	206
8.14	210
8.16	214
8.18	216
8.2	214
8.22	213
8.24	212
8.26	210
8.28	208
8.3	205
8.32	206
8.34	211
8.36	217
8.38	217
8.4	214
8.42	215
8.44	211
8.46	205
8.48	201
8.5	199
8.52	202
8.54	207
8.56	212
8.58	211
8.6	210
8.62	212
8.64	210
8.66	209
8.68	210
8.7	211
8.72	215
8.74	216
8.76	217
8.78	214
8.8	208
8.82	207
8.84	202
8.86	200
8.88	204
8.9	206
8.92	209
8.94	214
8.96	216
8.98	216
9	215
9.02	214
9.04	211
9.06	211
9.08	211
9.1	208
9.12	207
9.14	208
9.16	209
9.18	212
9.2	214
9.22	215
9.24	215
9.26	215
9.28	213
9.3	211
9.32	212
9.34	210
9.36	214
9.38	214
9.4	213
9.42	214
9.44	215
9.46	216
9.48	213
9.5	210
9.52	209
9.54	206
9.56	204
9.58	202
9.6	207
9.62	212
9.64	215
9.66	220
9.68	226
9.7	228
9.72	229
9.74	228
9.76	224
9.78	228
9.8	231
9.82	227
9.84	224
9.86	222
9.88	220
9.9	217
9.92	215
9.94	210
9.96	213
9.98	217
10	219
10.02	218
10.04	217
10.06	212
10.08	211
10.1	207
10.12	207
10.14	202
10.16	208
10.18	209
10.2	213
10.22	217
10.24	216
10.26	217
10.28	216
10.3	214
10.32	214
10.34	209
10.36	208
10.38	208
10.4	212
10.42	214
10.44	216
10.46	217
10.48	212
10.5	215
10.52	216
10.54	213
10.56	214
10.58	219
10.6	220
10.62	220
10.64	223
10.66	223
10.68	219
10.7	217
10.72	212
10.74	210
10.76	210
10.78	205
10.8	202
10.82	206
10.84	213
10.86	217
10.88	219
10.9	218
10.92	214
10.94	210
10.96	207
10.98	203
11	205
11.02	206
11.04	206
11.06	206
11.08	209
11.1	212
11.12	211
11.14	212
11.16	214
11.18	216
11.2	218
11.22	217
11.24	214
11.26	213
11.28	212
11.3	212
11.32	212
11.34	211
11.36	209
11.38	213
11.4	214
11.42	213
11.44	211
11.46	209
11.48	210
11.5	209
11.52	208
11.54	206
11.56	203
11.58	205
11.6	206
11.62	205
11.64	210
11.66	208
11.68	206
11.7	201
11.72	203
11.74	200
11.76	197
11.78	197
11.8	200
11.82	203
11.84	208
11.86	210
11.88	209
11.9	212
11.92	216
11.94	214
11.96	211
11.98	204
12	202
12.02	202
12.04	205
12.06	209
12.08	208
12.1	215
12.12	217
12.14	219
12.16	216
12.18	213
12.2	210
12.22	209
12.24	204
12.26	198
12.28	196
12.3	207
12.32	211
12.34	215
12.36	217
12.38	219
12.4	217
12.42	214
12.44	209
12.46	206
12.48	205
12.5	209
12.52	206
12.54	203
12.56	204
12.58	202
12.6	199
12.62	197
12.64	198
12.66	201
12.68	197
12.7	200
12.72	198
12.74	199
12.76	202
12.78	201
12.8	198
12.82	198
12.84	199
12.86	201
12.88	198
12.9	203
12.92	206
12.94	203
12.96	204
12.98	203
13	198
13.02	197
13.04	194
13.06	191
13.08	192
13.1	197
13.12	200
13.14	200
13.16	202
13.18	205
13.2	204
13.22	203
13.24	198
13.26	194
13.28	193
13.3	196
13.32	195
13.34	196
13.36	199
13.38	199
13.4	202
13.42	201
13.44	197
13.46	195
13.48	193
13.5	193
13.52	190
13.54	187
13.56	191
13.58	191
13.6	196
13.62	195
13.64	195
13.66	200
13.68	203
13.7	204
13.72	199
13.74	198
13.76	200
13.78	198
13.8	198
13.82	195
13.84	196
13.86	200
13.88	196
13.9	190
13.92	183
13.94	185
13.96	187
13.98	187
14	191
14.02	189
14.04	191
14.06	193
14.08	189
14.1	190
14.12	188
14.14	190
14.16	191
14.18	190
14.2	191
14.22	186
14.24	185
14.26	185
14.28	185
14.3	189
14.32	194
14.34	195
14.36	195
14.38	194
14.4	193
14.42	189
14.44	188
14.46	190
14.48	191
14.5	196
14.52	198
14.54	194
14.56	189
14.58	185
14.6	182
14.62	178
14.64	179
14.66	181
14.68	183
14.7	184
14.72	183
14.74	180
14.76	176
14.78	175
14.8	177
14.82	178
14.84	183
14.86	184
14.88	193
14.9	192
14.92	194
14.94	194
14.96	190
14.98	187
15	183
15.02	182
15.04	180
15.06	177
15.08	180
15.1	179
15.12	181
15.14	181
15.16	180
15.18	178
15.2	174
15.22	172
15.24	172
15.26	173
15.28	175
15.3	177
15.32	177
15.34	176
15.36	176
15.38	177
15.4	175
15.42	177
15.44	179
15.46	178
15.48	176
15.5	179
15.52	179
15.54	176
15.56	175
15.58	176
15.6	178
15.62	180
15.64	178
15.66	177
15.68	175
15.7	177
15.72	173
15.74	171
15.76	168
15.78	167
15.8	167
15.82	167
15.84	171
15.86	172
15.88	174
15.9	176
15.92	176
15.94	176
15.96	174
15.98	170
16	164
16.02	163
16.04	165
16.06	163
16.08	166
16.1	172
16.12	172
16.14	170
16.16	167
16.18	161
16.2	159
16.22	162
16.24	165
16.26	168
16.28	172
16.3	170
16.32	168
16.34	166
16.36	164
16.38	163
16.4	163
16.42	163
16.44	167
16.46	167
16.48	168
16.5	163
16.52	169
16.54	169
16.56	172
16.58	171
16.6	167
16.62	162
16.64	159
16.66	152
16.68	153
16.7	151
16.72	156
16.74	154
16.76	159
16.78	160
16.8	157
16.82	157
16.84	154
16.86	154
16.88	158
16.9	160
16.92	163
16.94	165
16.96	166
16.98	166
17	161
17.02	159
17.04	154
17.06	152
17.08	151
17.1	150
17.12	150
17.14	152
17.16	153
17.18	154
17.2	152
17.22	151
17.24	153
17.26	154
17.28	154
17.3	152
17.32	151
17.34	151
17.36	153
17.38	155
17.4	153
17.42	155
17.44	159
17.46	161
17.48	161
17.5	159
17.52	159
17.54	160
17.56	160
17.58	158
17.6	159
17.62	163
17.64	165
17.66	165
17.68	166
17.7	163
17.72	163
17.74	161
17.76	157
17.78	152
17.8	154
17.82	157
17.84	159
17.86	158
17.88	159
17.9	157
17.92	152
17.94	149
17.96	144
17.98	139
18	139
18.02	144
18.04	147
18.06	150
18.08	153
18.1	157
18.12	159
18.14	161
18.16	159
18.18	154
18.2	154
18.22	155
18.24	153
18.26	151
18.28	149
18.3	150
18.32	150
18.34	149
18.36	145
18.38	140
18.4	140
18.42	142
18.44	143
18.46	144
18.48	145
18.5	147
18.52	149
18.54	150
18.56	148
18.58	146
18.6	144
18.62	144
18.64	148
18.66	149
18.68	150
18.7	152
18.72	153
18.74	156
18.76	157
18.78	155
18.8	151
18.82	145
18.84	149
18.86	146
18.88	145
18.9	146
18.92	146
18.94	149
18.96	152
18.98	153
19	152
19.02	145
19.04	150
19.06	146
19.08	143
19.1	143
19.12	140
19.14	138
19.16	139
19.18	140
19.2	142
19.22	147
19.24	156
19.26	157
19.28	156
19.3	156
19.32	154
19.34	153
19.36	150
19.38	146
19.4	151
19.42	150
19.44	147
19.46	143
19.48	136
19.5	134
19.52	136
19.54	139
19.56	137
19.58	136
19.6	141
19.62	139
19.64	139
19.66	138
19.68	139
19.7	138
19.72	140
19.74	140
19.76	136
19.78	135
19.8	139
19.82	142
19.84	142
19.86	142
19.88	143
19.9	140
19.92	142
19.94	140
19.96	139
19.98	143
20	145
20.02	144
20.04	141
20.06	142
20.08	144
20.1	141
20.12	145
20.14	149
20.16	150
20.18	153
20.2	151
20.22	148
20.24	146
20.26	147
20.28	143
20.3	140
20.32	141
20.34	141
20.36	135
20.38	136
20.4	132
20.42	131
20.44	133
20.46	131
20.48	131
20.5	133
20.52	135
20.54	136
20.56	130
20.58	129
20.6	126
20.62	131
20.64	135
20.66	136
20.68	141
20.7	144
20.72	147
20.74	144
20.76	137
20.78	135
20.8	134
20.82	136
20.84	136
20.86	139
20.88	141
20.9	143
20.92	141
20.94	137
20.96	134
20.98	136
21	139
21.02	140
21.04	138
21.06	141
21.08	139
21.1	136
21.12	130
21.14	130
21.16	129
21.18	132
21.2	134
21.22	133
21.24	134
21.26	138
21.28	141
21.3	142
21.32	142
21.34	144
21.36	143
21.38	142
21.4	137
21.42	131
21.44	130
21.46	132
21.48	132
21.5	129
21.52	129
21.54	130
21.56	130
21.58	135
21.6	137
21.62	140
21.64	144
21.66	145
21.68	143
21.7	138
21.72	136
21.74	130
21.76	126
21.78	128
21.8	126
21.82	125
21.84	124
21.86	125
21.88	125
21.9	129
21.92	132
21.94	133
21.96	137
21.98	141
22	138
22.02	138
22.04	140
22.06	143
22.08	142
22.1	142
22.12	141
22.14	139
22.16	137
22.18	135
22.2	131
22.22	130
22.24	128
22.26	127
22.28	126
22.3	128
22.32	127
22.34	127
22.36	129
22.38	131
22.4	132
22.42	132
22.44	129
22.46	130
22.48	131
22.5	131
22.52	130
22.54	127
22.56	125
22.58	123
22.6	125
22.62	123
22.64	125
22.66	130
22.68	133
22.7	137
22.72	140
22.74	137
22.76	133
22.78	129
22.8	125
22.82	117
22.84	118
22.86	118
22.88	119
22.9	122
22.92	125
22.94	128
22.96	131
22.98	134
23	136
23.02	138
23.04	142
23.06	141
23.08	139
23.1	134
23.12	131
23.14	127
23.16	125
23.18	123
23.2	122
23.22	122
23.24	127
23.26	129
23.28	133
23.3	135
23.32	136
23.34	137
23.36	137
23.38	137
23.4	136
23.42	137
23.44	142
23.46	144
23.48	147
23.5	147
23.52	147
23.54	146
23.56	140
23.58	138
23.6	133
23.62	135
23.64	139
23.66	140
23.68	145
23.7	148
23.72	150
23.74	147
23.76	140
23.78	142
23.8	141
23.82	143
23.84	144
23.86	144
23.88	145
23.9	143
23.92	140
23.94	136
23.96	133
23.98	138
24	139
24.02	140
24.04	141
24.06	143
24.08	144
24.1	142
24.12	140
24.14	140
24.16	140
24.18	140
24.2	140
24.22	138
24.24	140
24.26	144
24.28	146
24.3	145
24.32	146
24.34	147
24.36	147
24.38	144
24.4	141
24.42	139
24.44	143
24.46	144
24.48	143
24.5	139
24.52	140
24.54	139
24.56	137
24.58	137
24.6	137
24.62	143
24.64	150
24.66	150
24.68	152
24.7	154
24.72	156
24.74	157
24.76	152
24.78	149
24.8	146
24.82	146
24.84	145
24.86	145
24.88	149
24.9	155
24.92	158
24.94	162
24.96	157
24.98	155
25	153
25.02	153
25.04	151
25.06	149
25.08	146
25.1	146
25.12	148
25.14	150
25.16	147
25.18	150
25.2	157
25.22	167
25.24	172
25.26	173
25.28	170
25.3	169
25.32	166
25.34	162
25.36	157
25.38	157
25.4	157
25.42	158
25.44	164
25.46	163
25.48	161
25.5	163
25.52	163
25.54	161
25.56	162
25.58	161
25.6	158
25.62	163
25.64	168
25.66	168
25.68	170
25.7	173
25.72	170
25.74	168
25.76	167
25.78	166
25.8	162
25.82	165
25.84	165
25.86	165
25.88	168
25.9	171
25.92	171
25.94	172
25.96	172
25.98	171
26	167
26.02	171
26.04	174
26.06	176
26.08	179
26.1	178
26.12	177
26.14	173
26.16	172
26.18	171
26.2	171
26.22	172
26.24	174
26.26	177
26.28	177
26.3	171
26.32	165
26.34	163
26.36	167
26.38	172
26.4	176
26.42	180
26.44	188
26.46	190
26.48	185
26.5	177
26.52	170
26.54	170
26.56	168
26.58	166
26.6	167
26.62	169
26.64	174
26.66	173
26.68	169
26.7	167
26.72	170
26.74	168
26.76	160
26.78	158
26.8	160
26.82	162
26.84	165
26.86	165
26.88	168
26.9	167
26.92	172
26.94	172
26.96	168
26.98	167
27	168
27.02	164
27.04	162
27.06	160
27.08	158
27.1	153
27.12	153
27.14	152
27.16	151
27.18	150
27.2	152
27.22	151
27.24	154
27.26	152
27.28	149
27.3	148
27.32	149
27.34	152
27.36	158
27.38	161
27.4	163
27.42	163
27.44	167
27.46	162
27.48	159
27.5	158
27.52	158
27.54	154
27.56	152
27.58	149
27.6	144
27.62	142
27.64	142
27.66	141
27.68	140
27.7	139
27.72	139
27.74	137
27.76	140
27.78	144
27.8	142
27.82	141
27.84	147
27.86	152
27.88	151
27.9	152
27.92	153
27.94	150
27.96	146
27.98	142
28	134
28.02	129
28.04	129
28.06	132
28.08	133
28.1	136
28.12	140
28.14	138
28.16	134
28.18	133
28.2	127
28.22	124
28.24	123
28.26	127
28.28	129
28.3	129
28.32	130
28.34	128
28.36	126
28.38	126
28.4	124
28.42	118
28.44	114
28.46	115
28.48	116
28.5	116
28.52	121
28.54	124
28.56	126
28.58	129
28.6	129
28.62	125
28.64	125
28.66	126
28.68	126
28.7	127
28.72	127
28.74	125
28.76	123
28.78	124
28.8	122
28.82	120
28.84	120
28.86	119
28.88	118
28.9	117
28.92	118
28.94	118
28.96	123
28.98	127
29	122
29.02	116
29.04	116
29.06	114
29.08	113
29.1	114
29.12	117
29.14	119
29.16	123
29.18	124
29.2	121
29.22	119
29.24	122
29.26	119
29.28	122
29.3	120
29.32	117
29.34	114
29.36	115
29.38	120
29.4	121
29.42	121
29.44	119
29.46	116
29.48	119
29.5	114
29.52	112
29.54	111
29.56	115
29.58	120
29.6	118
29.62	117
29.64	114
29.66	113
29.68	113
29.7	114
29.72	115
29.74	115
29.76	116
29.78	117
29.8	117
29.82	118
29.84	120
29.86	118
29.88	116
29.9	114
29.92	111
29.94	111
29.96	111
29.98	109
30	112
30.02	112
30.04	117
30.06	115
30.08	112
30.1	110
30.12	108
30.14	113
30.16	116
30.18	116
30.2	120
30.22	122
30.24	123
30.26	120
30.28	115
30.3	112
30.32	109
30.34	112
30.36	112
30.38	110
30.4	114
30.42	116
30.44	114
30.46	113
30.48	114
30.5	113
30.52	113
30.54	115
30.56	114
30.58	112
30.6	115
30.62	111
30.64	109
30.66	110
30.68	109
30.7	110
30.72	113
30.74	115
30.76	113
30.78	111
30.8	111
30.82	110
30.84	110
30.86	110
30.88	110
30.9	114
30.92	112
30.94	107
30.96	106
30.98	104
31	108
31.02	111
31.04	112
31.06	114
31.08	116
31.1	115
31.12	111
31.14	107
31.16	106
31.18	104
31.2	104
31.22	105
31.24	103
31.26	105
31.28	110
31.3	109
31.32	110
31.34	112
31.36	112
31.38	112
31.4	107
31.42	105
31.44	100
31.46	101
31.48	103
31.5	103
31.52	107
31.54	108
31.56	109
31.58	110
31.6	109
31.62	112
31.64	111
31.66	109
31.68	108
31.7	106
31.72	105
31.74	105
31.76	108
31.78	114
31.8	121
31.82	126
31.84	124
31.86	120
31.88	116
31.9	110
31.92	108
31.94	107
31.96	108
31.98	108
32	111
32.02	113
32.04	114
32.06	113
32.08	113
32.1	114
32.12	114
32.14	111
32.16	109
32.18	108
32.2	108
32.22	107
32.24	106
32.26	107
32.28	109
32.3	110
32.32	110
32.34	110
32.36	113
32.38	115
32.4	114
32.42	112
32.44	111
32.46	113
32.48	112
32.5	108
32.52	107
32.54	109
32.56	111
32.58	106
32.6	103
32.62	101
32.64	102
32.66	105
32.68	107
32.7	108
32.72	115
32.74	122
32.76	122
32.78	121
32.8	119
32.82	117
32.84	114
32.86	112
32.88	111
32.9	110
32.92	111
32.94	109
32.96	108
32.98	110
33	109
33.02	112
33.04	114
33.06	113
33.08	114
33.1	114
33.12	111
33.14	109
33.16	111
33.18	112
33.2	110
33.22	112
33.24	112
33.26	111
33.28	112
33.3	117
33.32	115
33.34	116
33.36	119
33.38	121
33.4	118
33.42	120
33.44	122
33.46	123
33.48	125
33.5	126
33.52	121
33.54	118
33.56	114
33.58	113
33.6	109
33.62	108
33.64	108
33.66	109
33.68	113
33.7	113
33.72	109
33.74	108
33.76	107
33.78	107
33.8	106
33.82	107
33.84	107
33.86	111
33.88	113
33.9	115
33.92	114
33.94	112
33.96	108
33.98	104
34	103
34.02	102
34.04	99
34.06	100
34.08	101
34.1	103
34.12	107
34.14	107
34.16	104
34.18	102
34.2	105
34.22	105
34.24	102
34.26	101
34.28	101
34.3	100
34.32	103
34.34	104
34.36	103
34.38	103
34.4	106
34.42	103
34.44	105
34.46	104
34.48	104
34.5	106
34.52	109
34.54	108
34.56	106
34.58	104
34.6	103
34.62	104
34.64	109
34.66	110
34.68	111
34.7	116
34.72	115
34.74	110
34.76	107
34.78	108
34.8	108
34.82	111
34.84	116
34.86	116
34.88	118
34.9	121
34.92	118
34.94	114
34.96	113
34.98	112
35	107
35.02	109
35.04	106
35.06	103
35.08	100
35.1	99
35.12	96
35.14	96
35.16	96
35.18	96
35.2	97
35.22	102
35.24	101
35.26	102
35.28	105
35.3	108
35.32	106
35.34	106
35.36	104
35.38	105
35.4	105
35.42	106
35.44	105
35.46	103
35.48	104
35.5	106
35.52	107
35.54	108
35.56	108
35.58	108
35.6	105
35.62	101
35.64	99
35.66	97
35.68	98
35.7	102
35.72	105
35.74	107
35.76	108
35.78	107
35.8	107
35.82	104
35.84	106
35.86	106
35.88	108
35.9	110
35.92	111
35.94	111
35.96	109
35.98	107
36	108
36.02	106
36.04	107
36.06	107
36.08	109
36.1	107
36.12	104
36.14	103
36.16	102
36.18	105
36.2	108
36.22	111
36.24	111
36.26	112
36.28	112
36.3	110
36.32	109
36.34	112
36.36	114
36.38	114
36.4	113
36.42	111
36.44	110
36.46	109
36.48	110
36.5	111
36.52	114
36.54	116
36.56	114
36.58	109
36.6	107
36.62	107
36.64	105
36.66	102
36.68	105
36.7	106
36.72	109
36.74	108
36.76	106
36.78	104
36.8	105
36.82	108
36.84	108
36.86	107
36.88	109
36.9	109
36.92	111
36.94	110
36.96	109
36.98	108
37	109
37.02	110
37.04	109
37.06	108
37.08	110
37.1	111
37.12	109
37.14	110
37.16	109
37.18	107
37.2	102
37.22	99
37.24	100
37.26	103
37.28	105
37.3	106
37.32	102
37.34	103
37.36	102
37.38	100
37.4	97
37.42	100
37.44	101
37.46	105
37.48	105
37.5	107
37.52	105
37.54	107
37.56	104
37.58	104
37.6	105
37.62	109
37.64	107
37.66	111
37.68	114
37.7	115
37.72	114
37.74	111
37.76	103
37.78	103
37.8	102
37.82	100
37.84	101
37.86	105
37.88	106
37.9	104
37.92	104
37.94	100
37.96	101
37.98	104
38	104
38.02	105
38.04	108
38.06	106
38.08	106
38.1	105
38.12	103
38.14	100
38.16	104
38.18	103
38.2	103
38.22	105
38.24	105
38.26	106
38.28	110
38.3	108
38.32	106
38.34	104
38.36	105
38.38	102
38.4	101
38.42	99
38.44	98
38.46	98
38.48	99
38.5	100
38.52	102
38.54	103
38.56	107
38.58	108
38.6	108
38.62	111
38.64	110
38.66	111
38.68	112
38.7	111
38.72	105
38.74	101
38.76	100
38.78	100
38.8	102
38.82	108
38.84	110
38.86	111
38.88	111
38.9	110
38.92	105
38.94	101
38.96	100
38.98	102
39	104
39.02	109
39.04	112
39.06	110
39.08	110
39.1	109
39.12	108
39.14	103
39.16	103
39.18	106
39.2	106
39.22	107
39.24	106
39.26	105
39.28	105
39.3	106
39.32	109
39.34	106
39.36	111
39.38	112
39.4	114
39.42	114
39.44	114
39.46	115
39.48	114
39.5	114
39.52	112
39.54	107
39.56	107
39.58	105
39.6	104
39.62	103
39.64	104
39.66	106
39.68	108
39.7	107
39.72	105
39.74	103
39.76	100
39.78	100
39.8	102
39.82	106
39.84	110
39.86	113
39.88	116
39.9	115
39.92	114
39.94	113
39.96	110
39.98	110
40	111
40.02	114
40.04	114
40.06	113
40.08	113
40.1	110
40.12	109
40.14	106
40.16	106
40.18	109
40.2	109
40.22	111
40.24	111
40.26	110
40.28	109
40.3	110
40.32	110
40.34	109
40.36	114
40.38	120
40.4	118
40.42	119
40.44	116
40.46	114
40.48	115
40.5	115
40.52	115
40.54	114
40.56	117
40.58	118
40.6	116
40.62	115
40.64	113
40.66	114
40.68	111
40.7	110
40.72	111
40.74	110
40.76	109
40.78	109
40.8	110
40.82	111
40.84	110
40.86	110
40.88	110
40.9	114
40.92	116
40.94	115
40.96	111
40.98	111
41	111
41.02	109
41.04	108
41.06	106
41.08	107
41.1	111
41.12	110
41.14	109
41.16	109
41.18	111
41.2	114
41.22	113
41.24	113
41.26	108
41.28	108
41.3	107
41.32	105
41.34	104
41.36	107
41.38	107
41.4	108
41.42	106
41.44	107
41.46	107
41.48	106
41.5	106
41.52	108
41.54	108
41.56	110
41.58	109
41.6	110
41.62	113
41.64	113
41.66	110
41.68	109
41.7	108
41.72	109
41.74	108
41.76	109
41.78	112
41.8	116
41.82	117
41.84	116
41.86	114
41.88	116
41.9	113
41.92	111
41.94	111
41.96	109
41.98	107
42	104
42.02	104
42.04	106
42.06	105
42.08	108
42.1	109
42.12	111
42.14	113
42.16	111
42.18	110
42.2	110
42.22	113
42.24	115
42.26	116
42.28	116
42.3	114
42.32	113
42.34	109
42.36	103
42.38	100
42.4	98
42.42	100
42.44	100
42.46	99
42.48	101
42.5	101
42.52	103
42.54	101
42.56	102
42.58	102
42.6	104
42.62	104
42.64	101
42.66	99
42.68	100
42.7	100
42.72	104
42.74	105
42.76	109
42.78	111
42.8	113
42.82	114
42.84	113
42.86	111
42.88	109
42.9	107
42.92	105
42.94	102
42.96	103
[truncated: 352 more rows]

## Sheet: Fig. 2c
Relative Pressure (P/P0)	N2 uptake (cm3 g-1)		Channel size (nm)	dV/dlog(W)
0.00613	0.04576		1.35819	0.00344
0.00781	0.04896		1.48329	0.00443
0.01013	0.05263		1.59051	0.00431
0.01101	0.0539		1.71561	0.00359
0.0301	0.0695		1.85858	0.00233
0.05004	0.07828		2.00155	0.00111
0.09967	0.09084		2.16239	0.000229975
0.15017	0.09934		2.3411	0
0.20003	0.10629		2.5198	0
0.24992	0.11255		2.73426	0
0.30004	0.11841		2.94871	0
0.34993	0.12434		3.18103	0
0.39964	0.13027		3.43122	0
0.44963	0.1363		3.69929	0
0.49957	0.14286		4.00309	0
0.54953	0.14989		4.32477	0
0.59948	0.15777		4.66432	0
0.64944	0.16648
0.69933	0.17679
0.74926	0.18935
0.79912	0.20527
0.81945	0.21519
0.84975	0.22974
0.87396	0.24555
0.899	0.26723
0.92372	0.29535
0.9473	0.33956
0.96925	0.4233
0.97801	0.49035
0.98636	0.59865
0.9923	0.74559
0.9923	0.74559
0.9814	0.65835
0.97284	0.56862
0.95222	0.41365
0.92628	0.33498
0.88746	0.28145
0.85873	0.25787
0.83285	0.24216
0.80719	0.22974
0.80057	0.22559
0.75072	0.20885
0.7015	0.19533
0.65057	0.18386
0.60048	0.17424
0.55043	0.16552
0.50025	0.15793
0.45034	0.15043
0.40013	0.14382
0.35034	0.13687
0.30019	0.12996
0.25	0.12366
0.20022	0.11598
0.13996	0.10622

## Sheet: Fig. 2e
Distance (µm)	Height (nm)
0	0.04833
0.02064	-0.000404754
0.04128	-0.00193
0.06192	-0.08211
0.08255	-0.00976
0.10319	-0.02098
0.12383	0.1233
0.14447	0.12563
0.16511	0.09361
0.18575	0.06149
0.20639	0.01009
0.22702	0.10105
0.24766	0.08862
0.2683	0.06792
0.28894	0.04875
0.30958	-0.0144
0.33022	-0.0328
0.35085	0.04226
0.37149	0.06832
0.39213	0.046
0.41277	0.11793
0.43341	0.11548
0.45405	0.13502
0.47469	0.10909
0.49532	0.06423
0.51596	0.11836
0.5366	0.08122
0.55724	0.10268
0.57788	0.04442
0.59852	0.09118
0.61916	0.13762
0.63979	0.13399
0.66043	0.19356
0.68107	0.12724
0.70171	0.1761
0.72235	0.12343
0.74299	0.09506
0.76362	0.07665
0.78426	0.1511
0.8049	0.13212
0.82554	0.1346
0.84618	0.17958
0.86682	0.19319
0.88746	0.19509
0.90809	0.18578
0.92873	0.18776
0.94937	0.17354
0.97001	0.08709
0.99065	0.15191
1.01129	0.14308
1.03193	0.12433
1.05256	0.10046
1.0732	2.6115
1.09384	3.53032
1.11448	3.44684
1.13512	3.41482
1.15576	3.49366
1.1764	3.51574
1.19703	3.48672
1.21767	3.53784
1.23831	3.31027
1.25895	3.34905
1.27959	3.42295
1.30023	3.45236
1.32087	3.50799
1.3415	3.48885
1.36214	3.45121
1.38278	3.42074
1.40342	3.61105
1.42406	3.6799
1.4447	3.60164
1.46533	3.4459
1.48597	3.44695
1.50661	3.41658
1.52725	3.37609
1.54789	3.36358
1.56853	3.44593
1.58916	1.94663
1.6098	0.62984
1.63044	0.03546
1.65108	0.05042
1.67172	0.04802
1.69236	0.05889

## Sheet: Fig, 3c
	Pristine COF	COF-CDN-6	COF-CDN-8	COF-CDN-10	COF-CDN-12	COF-CDN-15
Wavenumber (cm-1)	Transmittance (a.u.)	Transmittance (a.u.)	Transmittance (a.u.)	Transmittance (a.u.)	Transmittance (a.u.)	Transmittance (a.u.)
2200.95	0.87402	0.91446	0.88244	0.88088	0.90569	0.85518
2199.53	0.87463	0.91494	0.88289	0.88164	0.90639	0.85607
2198.1	0.8751	0.91544	0.8834	0.88232	0.90706	0.85691
2196.68	0.87542	0.91595	0.88404	0.88285	0.90768	0.85759
2195.25	0.87558	0.91639	0.88477	0.88321	0.9082	0.85803
2193.83	0.87559	0.91674	0.88547	0.88344	0.90859	0.85823
2192.4	0.8755	0.91698	0.88603	0.88369	0.9089	0.85831
2190.98	0.87537	0.91715	0.8864	0.88406	0.90921	0.85842
2189.55	0.87526	0.91733	0.88667	0.88457	0.90962	0.85865
2188.12	0.87528	0.91761	0.88696	0.88517	0.91017	0.85903
2186.7	0.87551	0.91807	0.88742	0.88582	0.91089	0.8596
2185.27	0.87598	0.9187	0.88809	0.8865	0.91177	0.8603
2183.85	0.87665	0.91938	0.8889	0.88718	0.91269	0.86106
2182.42	0.87749	0.92	0.88978	0.88785	0.91355	0.86185
2181	0.87842	0.92055	0.89067	0.88858	0.91436	0.8627
2179.57	0.87935	0.92107	0.89152	0.88937	0.91516	0.8636
2178.15	0.88012	0.92161	0.89226	0.89019	0.91591	0.86444
2176.72	0.88065	0.92217	0.89285	0.89096	0.91659	0.86515
2175.29	0.88097	0.92279	0.89333	0.89163	0.91716	0.86572
2173.87	0.88113	0.92341	0.89373	0.89218	0.91768	0.8662
2172.44	0.88124	0.92403	0.89416	0.89265	0.91822	0.86669
2171.02	0.88144	0.92467	0.89475	0.89313	0.91887	0.8673
2169.59	0.88181	0.92542	0.89563	0.89372	0.91975	0.86808
2168.17	0.88231	0.92635	0.89683	0.8945	0.92091	0.86896
2166.74	0.8829	0.92747	0.89834	0.89556	0.92238	0.86989
2165.32	0.8836	0.92886	0.90016	0.89701	0.92422	0.87093
2163.89	0.88445	0.93048	0.90225	0.89888	0.92641	0.8722
2162.47	0.88541	0.93209	0.90433	0.90086	0.92873	0.87362
2161.04	0.8863	0.93332	0.90596	0.90247	0.93072	0.87488
2159.61	0.88689	0.93385	0.90672	0.90328	0.93191	0.87562
2158.19	0.887	0.93355	0.90641	0.9031	0.93201	0.87556
2156.76	0.88653	0.93244	0.9051	0.90196	0.93095	0.87463
2155.34	0.88553	0.93074	0.90315	0.90018	0.92897	0.87299
2153.91	0.88424	0.92884	0.90103	0.89823	0.92658	0.87102
2152.49	0.88296	0.92702	0.89909	0.89649	0.92429	0.86912
2151.06	0.88184	0.92534	0.89743	0.89504	0.92234	0.86753
2149.64	0.88096	0.92381	0.89599	0.89384	0.92076	0.86631
2148.21	0.88036	0.92246	0.89474	0.89286	0.91947	0.86548
2146.79	0.88001	0.92138	0.89366	0.89212	0.91839	0.86498
2145.36	0.87982	0.92058	0.89281	0.89158	0.91743	0.86471
2143.93	0.87965	0.91997	0.89214	0.89114	0.91653	0.86449
2142.51	0.87939	0.91945	0.89158	0.89069	0.91568	0.86418
2141.08	0.87907	0.91895	0.89101	0.89018	0.91492	0.86375
2139.66	0.87877	0.91848	0.89043	0.88968	0.91432	0.86328
2138.23	0.87857	0.91807	0.88987	0.88926	0.91389	0.86285
2136.81	0.87848	0.91773	0.88935	0.88894	0.91357	0.86249
2135.38	0.87843	0.91741	0.88886	0.88869	0.91321	0.86216
2133.96	0.87833	0.91705	0.88837	0.88843	0.91269	0.86179
2132.53	0.87813	0.9166	0.88785	0.88807	0.912	0.86136
2131.1	0.87784	0.91607	0.88734	0.88761	0.91123	0.86092
2129.68	0.87758	0.91557	0.88689	0.88714	0.91051	0.86055
2128.25	0.87743	0.9152	0.88659	0.88678	0.90996	0.86032
2126.83	0.87739	0.91503	0.88646	0.88661	0.90966	0.86024
2125.4	0.8774	0.91505	0.88647	0.88664	0.90957	0.86024
2123.98	0.87738	0.91516	0.88655	0.88679	0.90959	0.86028
2122.55	0.87733	0.9153	0.88664	0.887	0.90963	0.86038
2121.13	0.87727	0.91541	0.88671	0.8872	0.90965	0.86051
2119.7	0.87722	0.91546	0.88677	0.88734	0.90966	0.86066
2118.28	0.87719	0.91547	0.88684	0.8874	0.90967	0.86079
2116.85	0.87719	0.91549	0.88693	0.88744	0.9097	0.86089
2115.42	0.87725	0.91557	0.88709	0.88752	0.90981	0.86098
2114	0.87735	0.91574	0.88734	0.88771	0.91002	0.86114
2112.57	0.87752	0.916	0.88772	0.88799	0.91033	0.86141
2111.15	0.87774	0.91629	0.8882	0.88834	0.91068	0.8618
2109.72	0.87802	0.91655	0.88873	0.88873	0.91104	0.86223
2108.3	0.87834	0.9168	0.88925	0.88916	0.91141	0.86267
2106.87	0.87873	0.91707	0.88972	0.88965	0.91181	0.8631
2105.45	0.87918	0.91738	0.89011	0.8902	0.91228	0.86354
2104.02	0.87965	0.91774	0.89042	0.89079	0.91282	0.86401
2102.59	0.88011	0.91812	0.89072	0.89136	0.9134	0.86452
2101.17	0.88055	0.91852	0.89106	0.89188	0.914	0.86509
2099.74	0.881	0.91893	0.89149	0.89236	0.91456	0.8657
2098.32	0.88148	0.91933	0.89199	0.89281	0.91505	0.86634
2096.89	0.88199	0.91972	0.89251	0.89323	0.91546	0.867
2095.47	0.88251	0.92006	0.893	0.89365	0.91581	0.86762
2094.04	0.88298	0.92035	0.89343	0.89403	0.91611	0.86816
2092.62	0.88336	0.92058	0.8938	0.89437	0.9164	0.8686
2091.19	0.88367	0.92081	0.89417	0.89468	0.9167	0.86901
2089.77	0.88399	0.92105	0.89457	0.895	0.91706	0.86943
2088.34	0.8844	0.92133	0.89502	0.89537	0.91746	0.86992
2086.91	0.88491	0.92162	0.89551	0.89577	0.9179	0.87048
2085.49	0.88548	0.92192	0.89601	0.89619	0.91836	0.87106
2084.06	0.88604	0.92222	0.89651	0.8966	0.91886	0.87161
2082.64	0.88656	0.92255	0.89699	0.89704	0.91944	0.87214
2081.21	0.88708	0.92296	0.89749	0.89757	0.92012	0.87269
2079.79	0.88765	0.92353	0.89804	0.89826	0.92091	0.87337
2078.36	0.88831	0.92421	0.89868	0.89912	0.92175	0.87419
2076.94	0.88899	0.92492	0.8994	0.90007	0.92255	0.87511
2075.51	0.88963	0.92559	0.90019	0.90102	0.92326	0.87601
2074.09	0.89022	0.92619	0.90103	0.90188	0.92392	0.87687
2072.66	0.89079	0.92679	0.90191	0.90266	0.92463	0.87769
2071.23	0.8914	0.92743	0.90282	0.90338	0.92547	0.87853
2069.81	0.89205	0.92815	0.90373	0.90412	0.92642	0.87944
2068.38	0.89276	0.92893	0.90463	0.90492	0.92741	0.88044
2066.96	0.89353	0.92971	0.90553	0.90578	0.92837	0.88148
2065.53	0.89434	0.9304	0.90642	0.90664	0.92926	0.88245
2064.11	0.89517	0.93095	0.90729	0.90747	0.93006	0.88329
2062.68	0.89603	0.93142	0.9081	0.90828	0.93084	0.88404
2061.26	0.89692	0.93193	0.90888	0.9091	0.93169	0.8848
2059.83	0.89782	0.93259	0.90966	0.90996	0.93267	0.88566
2058.4	0.89867	0.93342	0.91049	0.91088	0.93376	0.88664
2056.98	0.89939	0.93432	0.91136	0.91184	0.93488	0.8877
2055.55	0.89999	0.93525	0.91233	0.91278	0.93598	0.88878
2054.13	0.90056	0.93624	0.91351	0.91376	0.93715	0.88986
2052.7	0.90119	0.93734	0.91495	0.91488	0.93851	0.89102
2051.28	0.90189	0.9386	0.91655	0.91616	0.9401	0.89227
2049.85	0.90263	0.93999	0.91821	0.91754	0.9419	0.8936
2048.43	0.90332	0.94147	0.91985	0.91892	0.94381	0.89492
2047	0.90388	0.94292	0.92146	0.92017	0.94573	0.89612
2045.58	0.90417	0.94415	0.92296	0.92123	0.94754	0.89707
2044.15	0.90414	0.945	0.92427	0.92205	0.94912	0.89773
2042.72	0.9039	0.94545	0.92541	0.92263	0.95042	0.89813
2041.3	0.90369	0.94562	0.92645	0.92308	0.95152	0.8984
2039.87	0.90369	0.94573	0.92745	0.92356	0.95251	0.89868
2038.45	0.90401	0.94597	0.92846	0.92416	0.9535	0.89909
2037.02	0.90462	0.94639	0.92947	0.92487	0.95449	0.89968
2035.6	0.90537	0.94691	0.93039	0.9256	0.95544	0.9004
2034.17	0.90607	0.94735	0.9311	0.92625	0.95624	0.90108
2032.75	0.90656	0.94758	0.93151	0.92673	0.9568	0.90154
2031.32	0.90683	0.94754	0.93165	0.92695	0.95705	0.9017
2029.9	0.907	0.94733	0.93164	0.92697	0.95708	0.9017
2028.47	0.90725	0.94715	0.93165	0.92693	0.95703	0.90182
2027.04	0.90764	0.94711	0.93176	0.92694	0.95703	0.90229
2025.62	0.90816	0.94724	0.93198	0.92706	0.95713	0.90315
2024.19	0.9088	0.94749	0.93229	0.92731	0.95735	0.9043
2022.77	0.90951	0.94783	0.93275	0.92773	0.95773	0.90553
2021.34	0.91019	0.94817	0.93337	0.92829	0.95827	0.90663
2019.92	0.91076	0.94841	0.93397	0.92888	0.95886	0.90736
2018.49	0.91119	0.94846	0.93435	0.92941	0.95932	0.90769
2017.07	0.9115	0.94837	0.93441	0.92984	0.95953	0.90775
2015.64	0.91172	0.94821	0.93419	0.93015	0.9595	0.90771
2014.21	0.91191	0.94804	0.93383	0.93035	0.95929	0.90767
2012.79	0.91218	0.94794	0.93354	0.93048	0.95908	0.90773
2011.36	0.91262	0.94791	0.9335	0.93059	0.95905	0.90801
2009.94	0.91314	0.94788	0.93367	0.93063	0.9592	0.90846
2008.51	0.91362	0.94772	0.93376	0.93052	0.9593	0.90887
2007.09	0.91392	0.94742	0.93352	0.93023	0.95916	0.90906
2005.66	0.91404	0.94703	0.93296	0.92984	0.9587	0.90897
2004.24	0.914	0.94662	0.93224	0.92941	0.95801	0.90868
2002.81	0.91386	0.9462	0.9316	0.929	0.95723	0.90832
2001.39	0.91376	0.9458	0.93118	0.92868	0.95653	0.90807
1999.96	0.91381	0.94552	0.93111	0.92855	0.95612	0.90812
1998.53	0.91412	0.9455	0.93147	0.92867	0.95613	0.90861
1997.11	0.91466	0.94582	0.93223	0.92904	0.95653	0.90954
1995.68	0.91533	0.94635	0.93319	0.92957	0.95713	0.91066
1994.26	0.91602	0.94686	0.93399	0.93006	0.95768	0.91164
1992.83	0.91662	0.94713	0.9344	0.93037	0.958	0.91226
1991.41	0.91705	0.94707	0.93434	0.93042	0.95808	0.91248
1989.98	0.91732	0.94673	0.93389	0.9302	0.95795	0.91241
1988.56	0.91748	0.94625	0.93331	0.92982	0.95774	0.91225
1987.13	0.91764	0.94584	0.93293	0.92945	0.95757	0.91225
1985.7	0.91782	0.94564	0.93298	0.92925	0.95753	0.91258
1984.28	0.91808	0.94567	0.93347	0.92929	0.95766	0.91324
1982.85	0.91851	0.94592	0.93426	0.92961	0.95806	0.91417
1981.43	0.9192	0.94643	0.93524	0.93028	0.95882	0.91536
1980	0.92019	0.94718	0.93628	0.93126	0.95991	0.91675
1978.58	0.92138	0.94799	0.93724	0.93233	0.96112	0.91821
1977.15	0.92257	0.94863	0.93794	0.93327	0.96214	0.9195
1975.73	0.92355	0.94893	0.93828	0.9339	0.96273	0.92042
1974.3	0.92416	0.94886	0.93825	0.93419	0.96281	0.92091
1972.88	0.92438	0.94858	0.93803	0.93424	0.96254	0.9211
1971.45	0.9243	0.94823	0.93781	0.93418	0.96211	0.92112
1970.02	0.924	0.94787	0.93761	0.93406	0.9616	0.92106
1968.6	0.92358	0.94741	0.93731	0.93382	0.961	0.92092
1967.17	0.92312	0.94679	0.93678	0.9334	0.96027	0.92068
1965.75	0.92272	0.94597	0.93601	0.93279	0.95944	0.9203
1964.32	0.92246	0.94506	0.93505	0.93208	0.95855	0.91977
1962.9	0.92241	0.94419	0.93408	0.93142	0.95774	0.91919
1961.47	0.92254	0.94352	0.93329	0.93098	0.95709	0.9187
1960.05	0.92274	0.94308	0.93276	0.93076	0.9566	0.91838
1958.62	0.9229	0.94279	0.9324	0.93065	0.95617	0.9182
1957.2	0.92294	0.94259	0.93212	0.93055	0.95577	0.91814
1955.77	0.92292	0.94246	0.93188	0.93044	0.95544	0.91819
1954.34	0.92289	0.94241	0.9317	0.93034	0.95517	0.91831
1952.92	0.92293	0.94243	0.93158	0.93027	0.95496	0.91843
1951.49	0.92305	0.94249	0.93154	0.93027	0.95479	0.91855
1950.07	0.92321	0.9426	0.93164	0.93043	0.95468	0.91876
1948.64	0.92334	0.94273	0.93193	0.93081	0.95465	0.91919
1947.22	0.9234	0.94283	0.93237	0.9314	0.9547	0.91983
1945.79	0.92342	0.94284	0.93281	0.93202	0.95478	0.92052
1944.37	0.92341	0.94272	0.93308	0.93245	0.95483	0.92102
1942.94	0.92343	0.94251	0.9331	0.93258	0.95484	0.9212
1941.51	0.92353	0.94227	0.93286	0.93242	0.9548	0.92107
1940.09	0.92372	0.9421	0.93246	0.93211	0.9547	0.92071
1938.66	0.924	0.94203	0.93206	0.93181	0.95456	0.92034
1937.24	0.92431	0.94208	0.93179	0.93168	0.95447	0.92016
1935.81	0.92464	0.94219	0.93171	0.93176	0.95444	0.92027
1934.39	0.925	0.94234	0.93176	0.93197	0.95448	0.92056
1932.96	0.92539	0.94248	0.93188	0.9322	0.95459	0.9209
1931.54	0.92577	0.94262	0.93202	0.93244	0.95478	0.92123
1930.11	0.92607	0.94278	0.93223	0.93274	0.95504	0.9216
1928.69	0.92629	0.94296	0.93254	0.93317	0.9553	0.92213
1927.26	0.92641	0.94314	0.93294	0.93369	0.95547	0.92283
1925.83	0.92648	0.9433	0.9334	0.93425	0.95555	0.92365
1924.41	0.92661	0.94352	0.93396	0.93487	0.95565	0.92455
1922.98	0.92687	0.94391	0.93467	0.93562	0.95587	0.92552
1921.56	0.92723	0.94442	0.93543	0.93641	0.95622	0.92642
1920.13	0.92761	0.94488	0.93603	0.93705	0.95663	0.927
1918.71	0.92797	0.94518	0.93632	0.9374	0.95701	0.92719
1917.28	0.92829	0.94529	0.93633	0.93752	0.95732	0.92716
1915.86	0.9286	0.9453	0.93619	0.9375	0.95753	0.92708
1914.43	0.92891	0.9453	0.93609	0.93752	0.9577	0.92713
1913.01	0.92927	0.94545	0.93621	0.93772	0.95793	0.92746
1911.58	0.92967	0.94583	0.93663	0.93818	0.95831	0.92809
1910.15	0.93007	0.94632	0.93721	0.93873	0.95879	0.92882
1908.73	0.93043	0.94674	0.93773	0.93913	0.95923	0.9294
1907.3	0.93075	0.94701	0.93805	0.93927	0.95959	0.92971
1905.88	0.93105	0.94713	0.9382	0.93924	0.95987	0.9298
1904.45	0.93134	0.94718	0.93832	0.93922	0.96013	0.92984
1903.03	0.9316	0.94726	0.93849	0.93935	0.9604	0.92996
1901.6	0.93186	0.94746	0.9388	0.93969	0.96072	0.93025
1900.18	0.93217	0.94782	0.93928	0.94026	0.9611	0.93077
1898.75	0.93255	0.94831	0.93988	0.94096	0.96154	0.93148
1897.32	0.93301	0.94885	0.94055	0.94171	0.962	0.9323
1895.9	0.93352	0.94943	0.94126	0.94249	0.96247	0.93321
1894.47	0.93405	0.95004	0.942	0.9433	0.96295	0.93421
1893.05	0.93453	0.95064	0.94274	0.94408	0.96341	0.93519
1891.62	0.93492	0.95111	0.94335	0.94469	0.96382	0.93594
1890.2	0.93521	0.95142	0.94377	0.94506	0.96414	0.93638
1888.77	0.93544	0.95158	0.94403	0.94524	0.96439	0.93657
1887.35	0.93564	0.95161	0.94415	0.94527	0.96459	0.93657
1885.92	0.93586	0.95155	0.94415	0.94519	0.96481	0.93643
1884.5	0.9361	0.95151	0.94413	0.94515	0.96507	0.93633
1883.07	0.9364	0.9516	0.94421	0.94529	0.96539	0.93644
1881.64	0.93675	0.95184	0.94444	0.94561	0.96577	0.93675
1880.22	0.93714	0.95217	0.94476	0.946	0.96618	0.93715
1878.79	0.93752	0.95253	0.94509	0.9464	0.9666	0.93758
1877.37	0.93786	0.95285	0.94542	0.94677	0.96696	0.93803
1875.94	0.93817	0.95318	0.94579	0.94719	0.96726	0.93862
1874.52	0.93851	0.95369	0.94648	0.94799	0.96753	0.93968
1873.09	0.93896	0.95461	0.94777	0.94949	0.96789	0.94158
1871.67	0.93951	0.95581	0.94949	0.95146	0.96834	0.94402
1870.24	0.94007	0.95691	0.9511	0.95329	0.96881	0.94624
1868.81	0.94055	0.95759	0.95215	0.95446	0.96924	0.94761
1867.39	0.94089	0.9577	0.9524	0.95471	0.96954	0.94784
1865.96	0.94105	0.95724	0.95187	0.95405	0.96967	0.94699
1864.54	0.94105	0.95645	0.95087	0.95285	0.96965	0.94554
1863.11	0.94106	0.95577	0.94999	0.95179	0.96965	0.94428
1861.69	0.94122	0.95556	0.94973	0.95144	0.96984	0.94387
1860.26	0.94155	0.95579	0.95003	0.95173	0.97026	0.9442
1858.84	0.942	0.95623	0.9506	0.95231	0.97083	0.94483
1857.41	0.94252	0.95676	0.95121	0.95296	0.97149	0.94551
1855.99	0.94307	0.95733	0.95178	0.95358	0.97215	0.94613
1854.56	0.94356	0.95786	0.95224	0.95413	0.97268	0.94668
1853.13	0.94391	0.95829	0.95262	0.95459	0.97298	0.94719
1851.71	0.94414	0.95863	0.953	0.95509	0.97305	0.94782
1850.28	0.94435	0.95907	0.95366	0.9559	0.97304	0.94885
1848.86	0.94469	0.95979	0.95483	0.95723	0.97313	0.95048
1847.43	0.94518	0.96068	0.9563	0.95882	0.97343	0.9524
1846.01	0.94574	0.9615	0.95765	0.96017	0.97391	0.954
1844.58	0.94628	0.96205	0.95851	0.96096	0.9745	0.95488
1843.16	0.9467	0.96227	0.95877	0.96109	0.97507	0.95497
1841.73	0.94696	0.96219	0.95852	0.96069	0.97551	0.95446
1840.31	0.94709	0.96197	0.95799	0.96006	0.97581	0.95371
1838.88	0.9472	0.96186	0.95758	0.95962	0.97606	0.9532
1837.45	0.9474	0.96205	0.9576	0.95969	0.97638	0.95329
1836.03	0.94777	0.96259	0.95813	0.96033	0.97684	0.95404
1834.6	0.94837	0.96355	0.95927	0.96161	0.9775	0.9555
1833.18	0.94918	0.96485	0.96089	0.96339	0.97833	0.95752
1831.75	0.95003	0.96622	0.96266	0.96528	0.97917	0.95965
1830.33	0.95078	0.96738	0.96421	0.96689	0.97988	0.96152
1828.9	0.95131	0.96811	0.96524	0.96788	0.98034	0.96274
1827.48	0.95155	0.96823	0.9655	0.96802	0.98052	0.963
1826.05	0.95155	0.96778	0.96503	0.96736	0.9805	0.96232
1824.62	0.95148	0.9671	0.96421	0.96638	0.98047	0.96118
1823.2	0.95152	0.96659	0.96354	0.96565	0.98058	0.96023
1821.77	0.95171	0.96637	0.96321	0.96532	0.98088	0.95968
1820.35	0.95198	0.96637	0.96312	0.96528	0.98131	0.95945
1818.92	0.95228	0.96654	0.96323	0.96544	0.98177	0.95952
1817.5	0.95258	0.96685	0.96354	0.96583	0.98214	0.95995
1816.07	0.95286	0.96733	0.96409	0.96647	0.98239	0.96075
1814.65	0.95313	0.96794	0.96483	0.96732	0.98254	0.96185
1813.22	0.95341	0.96861	0.96566	0.96823	0.98265	0.96301
1811.8	0.95367	0.9692	0.9664	0.96899	0.98278	0.96399
1810.37	0.95392	0.96965	0.96695	0.96949	0.98301	0.96463
1808.94	0.95417	0.96991	0.96725	0.9697	0.98335	0.96487
1807.52	0.9544	0.97001	0.96735	0.96974	0.9837	0.96487
1806.09	0.95465	0.97013	0.96749	0.96991	0.984	0.96506
1804.67	0.95501	0.97058	0.96802	0.97059	0.9843	0.96588
1803.24	0.95552	0.9714	0.969	0.97175	0.98468	0.96728
1801.82	0.95605	0.97231	0.97013	0.97301	0.98507	0.96881
1800.39	0.9565	0.9731	0.97112	0.97407	0.98545	0.97009
1798.97	0.95691	0.97384	0.97203	0.97503	0.98588	0.97118
1797.54	0.95743	0.97484	0.97317	0.97629	0.98649	0.97256
1796.12	0.95808	0.97608	0.9746	0.97788	0.98721	0.97433
1794.69	0.95876	0.97723	0.97596	0.97938	0.98791	0.97599
1793.26	0.95937	0.97805	0.97695	0.98037	0.98858	0.97708
1791.84	0.95985	0.97836	0.9773	0.98059	0.98919	0.97725
1790.41	0.96009	0.97805	0.97692	0.97994	0.98963	0.97643
1788.99	0.96009	0.97731	0.97598	0.97872	0.98988	0.97497
1787.56	0.96006	0.97663	0.97509	0.97765	0.99007	0.97369
1786.14	0.96022	0.97658	0.9749	0.97745	0.99038	0.97345
1784.71	0.96059	0.97712	0.97547	0.97815	0.99077	0.97428
1783.29	0.96101	0.97781	0.9763	0.97912	0.99112	0.97544
1781.86	0.96137	0.97842	0.97706	0.97997	0.99143	0.97643
1780.43	0.96174	0.97902	0.97775	0.98072	0.99182	0.97722
1779.01	0.96226	0.97993	0.97872	0.98175	0.99244	0.97828
1777.58	0.9632	0.98172	0.98061	0.9838	0.99349	0.98049
1776.16	0.9646	0.98451	0.98364	0.98705	0.99497	0.98412
1774.73	0.96606	0.98746	0.98696	0.99056	0.99645	0.98813
1773.31	0.96712	0.98956	0.98945	0.99313	0.99746	0.99116
1771.88	0.96751	0.99022	0.99037	0.99397	0.99782	0.99224
1770.46	0.96726	0.98939	0.98961	0.99294	0.99762	0.99111
1769.03	0.96662	0.98759	0.98761	0.9906	0.99713	0.98837
1767.61	0.96601	0.9858	0.98547	0.98819	0.99677	0.98542
1766.18	0.96589	0.98504	0.98441	0.98707	0.99688	0.98391
1764.75	0.96626	0.98546	0.98474	0.98747	0.99739	0.9842
1763.33	0.96674	0.98632	0.98568	0.98852	0.9979	0.98533
1761.9	0.96708	0.98706	0.98657	0.98948	0.99818	0.98648
1760.48	0.96725	0.9875	0.98716	0.99003	0.99828	0.9872
1759.05	0.96732	0.98765	0.98736	0.99008	0.99836	0.98736
1757.63	0.96736	0.98765	0.98727	0.98982	0.99853	0.98711
1756.2	0.96748	0.98779	0.98728	0.98971	0.99883	0.98707
1754.78	0.9678	0.98846	0.98795	0.99041	0.99922	0.98805
1753.35	0.96834	0.9898	0.98956	0.99216	0.99964	0.99034
1751.92	0.96897	0.99151	0.99172	0.99448	1	0.99335
1750.5	0.96952	0.99309	0.99374	0.99666	1.0002	0.99613
1749.07	0.96988	0.99415	0.99508	0.99808	1.00026	0.99793
1747.65	0.97005	0.99457	0.9955	0.99849	1.00029	0.99839
1746.22	0.97014	0.99454	0.99519	0.99807	1.00051	0.99774
1744.8	0.97033	0.9945	0.99472	0.99742	1.00102	0.99672
1743.37	0.97069	0.99482	0.99466	0.99714	1.00177	0.99618
1741.95	0.97118	0.99558	0.99519	0.99746	1.00265	0.99638
1740.52	0.97171	0.99658	0.99604	0.99816	1.00352	0.99711
1739.1	0.97225	0.99771	0.99714	0.99922	1.00428	0.99838
1737.67	0.97262	0.99875	0.99831	1.00043	1.00467	0.99997
1736.24	0.97255	0.9992	0.999	1.00111	1.00448	1.00104
1734.82	0.97204	0.99893	0.99893	1.0009	1.00387	1.00106
1733.39	0.97123	0.998	0.99805	0.99971	1.00308	0.99982
1731.97	0.9702	0.99647	0.99634	0.9975	1.00224	0.99724
1730.54	0.96908	0.99454	0.994	0.99455	1.00149	0.99363
1729.12	0.96812	0.9927	0.9916	0.99155	1.00098	0.98989
1727.69	0.96748	0.9915	0.98989	0.98935	1.00073	0.98711
1726.27	0.96701	0.99097	0.98907	0.98815	1.00049	0.9856
1724.84	0.96654	0.9908	0.98876	0.98757	1.00011	0.98493
1723.42	0.96622	0.99116	0.98907	0.98779	0.99981	0.98524
1721.99	0.96635	0.99266	0.99074	0.98964	0.99985	0.9875
1720.56	0.96662	0.99498	0.99357	0.99282	0.99985	0.99136
1719.14	0.96643	0.99686	0.99607	0.9956	0.99935	0.99473
1717.71	0.96549	0.99742	0.99708	0.99667	0.9982	0.99603
1716.29	0.96373	0.99631	0.99609	0.99545	0.99648	0.99455
1714.86	0.96132	0.9937	0.99319	0.99205	0.99441	0.9904
1713.44	0.9587	0.99027	0.98907	0.98731	0.99241	0.98457
1712.01	0.95651	0.98727	0.98521	0.98292	0.99098	0.9791
1710.59	0.95515	0.98598	0.98328	0.98073	0.99024	0.97631
1709.16	0.95413	0.98613	0.98321	0.98064	0.98952	0.97619
1707.73	0.95296	0.98658	0.98366	0.98112	0.98838	0.97691
1706.31	0.95164	0.98686	0.98395	0.98143	0.98702	0.97749
1704.88	0.95032	0.98708	0.98414	0.9816	0.98572	0.9779
1703.46	0.94908	0.9876	0.98463	0.98199	0.98456	0.97863
1702.03	0.94777	0.98837	0.98541	0.98258	0.98339	0.97968
1700.61	0.94596	0.98861	0.9856	0.98238	0.98177	0.97986
1699.18	0.94311	0.98738	0.98407	0.98018	0.9792	0.97772
1697.76	0.93914	0.98422	0.98027	0.97545	0.97553	0.97263
1696.33	0.93443	0.97932	0.97441	0.96854	0.97117	0.96493
1694.91	0.92961	0.97345	0.96735	0.96051	0.96671	0.9558
1693.48	0.92515	0.96779	0.96045	0.95288	0.96255	0.94708
1692.05	0.9214	0.96351	0.9552	0.94716	0.95895	0.94067
1690.63	0.91869	0.96135	0.95242	0.94422	0.95624	0.93759
1689.2	0.91681	0.96103	0.95178	0.9436	0.95432	0.93722
1687.78	0.91447	0.96088	0.95128	0.94308	0.9519	0.93699
1686.35	0.91082	0.9594	0.94928	0.94082	0.94813	0.9348
1684.93	0.90591	0.95617	0.94529	0.93632	0.94314	0.93008
1683.5	0.90013	0.95137	0.93953	0.92984	0.93733	0.92306
1682.08	0.89404	0.94563	0.93266	0.92212	0.93127	0.91461
1680.65	0.88836	0.94002	0.92587	0.91446	0.92571	0.90616
1679.22	0.88369	0.93567	0.9204	0.90823	0.92128	0.89931
1677.8	0.88003	0.93307	0.91678	0.90405	0.91795	0.8948
1676.37	0.87662	0.93149	0.9143	0.90115	0.91482	0.89182
1674.95	0.87303	0.93017	0.9122	0.8987	0.91137	0.88947
1673.52	0.86853	0.92814	0.90939	0.89527	0.907	0.88633
1672.1	0.86272	0.92455	0.90489	0.88962	0.90146	0.88106
1670.67	0.85613	0.91958	0.8989	0.88197	0.89537	0.87378
1669.25	0.84956	0.91405	0.8923	0.8734	0.88945	0.86556
1667.82	0.84333	0.90862	0.8858	0.86482	0.88395	0.85738
1666.4	0.8374	0.90353	0.8797	0.85671	0.87872	0.84969
1664.97	0.83194	0.89907	0.87431	0.8496	0.87393	0.843
1663.54	0.82706	0.89537	0.86981	0.84378	0.86961	0.83755
1662.12	0.82223	0.8918	0.86547	0.83837	0.86521	0.83244
1660.69	0.81746	0.88807	0.86097	0.83299	0.86076	0.82724
1659.27	0.81368	0.8851	0.85735	0.82884	0.85719	0.82319
1657.84	0.81124	0.88387	0.85575	0.82693	0.8549	0.82165
1656.42	0.80898	0.88362	0.85539	0.826	0.85286	0.82161
1654.99	0.80613	0.88328	0.85504	0.8247	0.85032	0.8215
1653.57	0.80283	0.88248	0.85419	0.82273	0.84735	0.82076
1652.14	0.7994	0.88139	0.853	0.82032	0.84432	0.81957
1650.72	0.79517	0.87923	0.85073	0.81628	0.84084	0.81704
1649.29	0.78986	0.87527	0.84667	0.80969	0.8368	0.81224
1647.86	0.7841	0.87007	0.84139	0.80138	0.83275	0.8059
1646.44	0.77803	0.86423	0.8356	0.79209	0.82873	0.79888
1645.01	0.77122	0.8575	0.82898	0.78151	0.82421	0.79078
1643.59	0.7645	0.85069	0.82227	0.77091	0.81978	0.78259
1642.16	0.75918	0.84559	0.81732	0.76269	0.81652	0.77664
1640.74	0.7552	0.84302	0.81508	0.75763	0.81442	0.7741
1639.31	0.75044	0.84076	0.81325	0.75273	0.81149	0.77211
1637.89	0.74409	0.83695	0.80968	0.74603	0.80681	0.76805
1636.46	0.73689	0.83153	0.80414	0.73788	0.80077	0.76168
1635.03	0.72969	0.82503	0.79711	0.72918	0.7941	0.75365
1633.61	0.72311	0.81813	0.78933	0.72088	0.78735	0.7449
1632.18	0.7175	0.81159	0.78164	0.71395	0.78093	0.73657
1630.76	0.71306	0.80625	0.77512	0.70927	0.77524	0.72998
1629.33	0.70915	0.80216	0.77002	0.70648	0.76995	0.72537
1627.91	0.70388	0.79735	0.76432	0.70308	0.76328	0.72039
1626.48	0.69596	0.79011	0.75621	0.69721	0.754	0.71297
1625.06	0.6857	0.78042	0.74565	0.68875	0.74249	0.70295
1623.63	0.67459	0.76965	0.73402	0.67892	0.73028	0.69169
1622.21	0.66364	0.75896	0.72249	0.66887	0.71834	0.68047
1620.78	0.65138	0.74719	0.70981	0.65748	0.70506	0.66813
1619.35	0.63638	0.73291	0.69448	0.64332	0.68899	0.65317
1617.93	0.61932	0.71651	0.67693	0.6268	0.67076	0.63599
1616.5	0.60109	0.69856	0.65777	0.60857	0.65107	0.61719
1615.08	0.58213	0.67928	0.63722	0.58888	0.63024	0.59699
1613.65	0.56311	0.65946	0.6161	0.56848	0.60908	0.57621
1612.23	0.54459	0.64018	0.59554	0.54843	0.58856	0.55599
1610.8	0.52641	0.62175	0.57587	0.52906	0.56868	0.53669
1609.38	0.50716	0.60273	0.55557	0.50892	0.54772	0.51679
1607.95	0.4862	0.5822	0.53368	0.4871	0.52489	0.49518
1606.53	0.46421	0.56083	0.51089	0.46433	0.50113	0.4724
1605.1	0.44192	0.53955	0.48814	0.44159	0.47749	0.44929
1603.67	0.41996	0.51912	0.46621	0.41967	0.45474	0.4266
1602.25	0.39876	0.49989	0.44544	0.39897	0.43319	0.40472
1600.82	0.37852	0.48194	0.42593	0.37959	0.41287	0.38376
1599.4	0.35946	0.46546	0.40786	0.36176	0.39397	0.36395
1597.97	0.34201	0.45081	0.39163	0.34589	0.37693	0.34574
1596.55	0.3265	0.43813	0.37744	0.33223	0.36196	0.3295
1595.12	0.31289	0.42718	0.36509	0.32054	0.34887	0.31518
1593.7	0.30096	0.41757	0.35423	0.31045	0.33735	0.30257
1592.27	0.29055	0.40906	0.34467	0.30173	0.32722	0.29158
1590.84	0.28139	0.40143	0.33617	0.29408	0.31826	0.28204
1589.42	0.27292	0.39425	0.32825	0.28701	0.30996	0.27342
1587.99	0.26435	0.38695	0.32026	0.27983	0.3016	0.26492
1586.57	0.25503	0.37912	0.31166	0.27208	0.29261	0.25582
1585.14	0.24485	0.37078	0.30242	0.26373	0.28294	0.24592
1583.72	0.23437	0.36239	0.293	0.25525	0.27306	0.23567
1582.29	0.22429	0.35454	0.28402	0.24718	0.26356	0.22573
1580.87	0.21397	0.34712	0.27514	0.23958	0.25397	0.21552
1579.44	0.2024	0.33965	0.26551	0.23236	0.24342	0.20381
1578.02	0.19031	0.33237	0.25537	0.22592	0.23231	0.19088
1576.59	0.17899	0.32575	0.2455	0.22062	0.22157	0.17786
1575.16	0.16939	0.32032	0.23666	0.2169	0.212	0.16577
1573.74	0.16244	0.31716	0.22974	0.216	0.20443	0.15543
1572.31	0.15915	0.31747	0.22581	0.21921	0.19989	0.14795
1570.89	0.15996	0.32167	0.22552	0.2267	0.19899	0.14415
1569.46	0.16418	0.32914	0.22829	0.23772	0.20103	0.14341
1568.04	0.17085	0.33905	0.23331	0.25139	0.20518	0.14475
1566.61	0.17952	0.35052	0.2402	0.2665	0.21124	0.14816
1565.19	0.18888	0.36169	0.2477	0.28058	0.21807	0.15289
1563.76	0.1982	0.37213	0.2555	0.29311	0.22519	0.15863
1562.33	0.21019	0.38599	0.26735	0.30905	0.23594	0.16828
1560.91	0.22575	0.40392	0.28379	0.32929	0.25106	0.18227
1559.48	0.24417	0.42411	0.30316	0.35168	0.26931	0.19922
1558.06	0.26465	0.44495	0.32391	0.37432	0.28945	0.21778
1556.63	0.28584	0.46483	0.34438	0.39537	0.30997	0.23643
1555.21	0.30505	0.48163	0.36241	0.41231	0.3288	0.25317
1553.78	0.31905	0.49343	0.37607	0.42276	0.34394	0.26616
1552.36	0.32805	0.50118	0.38605	0.4277	0.35572	0.27579
1550.93	0.33669	0.50886	0.39605	0.43191	0.36731	0.28522
1549.51	0.34479	0.51626	0.4057	0.43549	0.37834	0.29427
1548.08	0.35145	0.52268	0.41424	0.43791	0.38791	0.30231
1546.65	0.35652	0.52858	0.42207	0.43983	0.39595	0.30973
1545.23	0.3612	0.53529	0.43024	0.44181	0.40331	0.31717
1543.8	0.368	0.54371	0.43938	0.44374	0.41158	0.32513
1542.38	0.37758	0.55334	0.44908	0.44552	0.4211	0.33339
1540.95	0.38912	0.56301	0.45834	0.44703	0.43115	0.34127
1539.53	0.40135	0.57163	0.46621	0.44834	0.44066	0.34808
1538.1	0.4141	0.57928	0.47293	0.45038	0.44952	0.35435
1536.68	0.42799	0.58709	0.47978	0.45467	0.45854	0.36156
1535.25	0.44255	0.5958	0.48772	0.4619	0.46802	0.37056
1533.83	0.45807	0.60605	0.49736	0.47158	0.47841	0.38146
1532.4	0.47572	0.61778	0.50859	0.48276	0.49023	0.39405
1530.97	0.49471	0.63028	0.52098	0.49522	0.50312	0.40813
1529.55	0.51366	0.64297	0.5342	0.50883	0.51652	0.42346
1528.12	0.53131	0.65537	0.54773	0.52304	0.52969	0.43944
1526.7	0.54877	0.66832	0.56238	0.53853	0.54334	0.45691
1525.27	0.56837	0.68299	0.57946	0.55658	0.5592	0.47736
1523.85	0.58942	0.69837	0.59795	0.57606	0.57677	0.4996
1522.42	0.60955	0.71252	0.61561	0.59469	0.59415	0.521
1521	0.62714	0.72419	0.63093	0.61103	0.60997	0.53978
1519.57	0.64179	0.73313	0.64337	0.62466	0.62371	0.55526
1518.14	0.65291	0.73924	0.65244	0.63514	0.63469	0.5667
1516.72	0.65965	0.74245	0.65774	0.64199	0.64212	0.57349
1515.29	0.66276	0.7436	0.66013	0.64607	0.64641	0.57662
1513.87	0.66385	0.74374	0.66103	0.64873	0.64869	0.57791
1512.44	0.66355	0.74357	0.66129	0.65081	0.64938	0.5784
1511.02	0.66415	0.74505	0.66334	0.655	0.65081	0.58056
1509.59	0.66728	0.7488	0.66815	0.66219	0.65474	0.58545
1508.17	0.67291	0.75416	0.67505	0.67143	0.66121	0.59252
1506.74	0.68034	0.76024	0.68298	0.68138	0.6695	0.60078
1505.32	0.6887	0.76631	0.69104	0.6909	0.67869	0.60935
1503.89	0.69708	0.77192	0.69863	0.69935	0.68786	0.61775
1502.46	0.70491	0.77725	0.70593	0.70688	0.69648	0.62632
1501.04	0.71279	0.78344	0.7143	0.71504	0.70535	0.63653
1499.61	0.72258	0.7918	0.72544	0.72584	0.71648	0.64983
1498.19	0.7338	0.80119	0.73801	0.73795	0.72937	0.66461
1496.76	0.7447	0.80993	0.7499	0.74926	0.74211	0.67855
1495.34	0.75407	0.81711	0.75991	0.75872	0.75328	0.69042
1493.91	0.76169	0.82286	0.76831	0.76671	0.76253	0.70072
1492.49	0.76798	0.82777	0.77589	0.77401	0.77034	0.71043
1491.06	0.77349	0.83232	0.7832	0.781	0.77735	0.71999
1489.64	0.77873	0.83668	0.79038	0.78762	0.78422	0.72941
1488.21	0.78342	0.84037	0.79676	0.79304	0.79081	0.73773
1486.78	0.78679	0.84274	0.80136	0.79619	0.79626	0.74375
1485.36	0.78818	0.8434	0.80357	0.79636	0.79972	0.74674
1483.93	0.78753	0.84256	0.80359	0.79382	0.80093	0.74706
1482.51	0.78568	0.84108	0.80265	0.79003	0.80053	0.74632
1481.08	0.78352	0.83961	0.80167	0.78619	0.79938	0.74573
1479.66	0.78157	0.83841	0.80094	0.78296	0.79788	0.74572
1478.23	0.7803	0.83788	0.80091	0.7813	0.79628	0.74701
1476.81	0.77962	0.83773	0.80127	0.78134	0.79448	0.74951
1475.38	0.7789	0.83711	0.8011	0.782	0.79217	0.75194
1473.95	0.77757	0.83547	0.79975	0.78203	0.78931	0.75314
1472.53	0.77542	0.83274	0.79709	0.78073	0.78606	0.75251
1471.1	0.77238	0.82914	0.79331	0.77783	0.7826	0.75
1469.68	0.7679	0.82461	0.78832	0.77275	0.7784	0.74535
1468.25	0.76114	0.81879	0.78168	0.7648	0.77252	0.73815
1466.83	0.75224	0.81181	0.77358	0.75454	0.76469	0.72895
1465.4	0.74209	0.80401	0.76446	0.74311	0.75543	0.71862
1463.98	0.73234	0.79634	0.75544	0.73215	0.74619	0.70852
1462.55	0.72423	0.78995	0.7479	0.7235	0.73807	0.70037
1461.13	0.71436	0.78257	0.7393	0.71495	0.72818	0.69153
1459.7	0.70011	0.77208	0.7272	0.70382	0.7146	0.67909
1458.27	0.68163	0.75826	0.71128	0.68913	0.69752	0.6624
1456.85	0.65983	0.74137	0.69178	0.67048	0.67755	0.64142
1455.42	0.63654	0.7226	0.67001	0.64893	0.65624	0.61746
1454	0.61389	0.70382	0.64807	0.62657	0.63557	0.59288
1452.57	0.59267	0.68643	0.62755	0.60514	0.61661	0.56954
1451.15	0.57099	0.66984	0.60779	0.58437	0.5978	0.54694
1449.72	0.54497	0.65082	0.58511	0.56098	0.57513	0.52109
1448.3	0.51466	0.62864	0.55868	0.53427	0.54835	0.49083
1446.87	0.48279	0.60514	0.53054	0.50652	0.51981	0.4583
1445.44	0.45176	0.58219	0.50288	0.48012	0.49173	0.42582
1444.02	0.42381	0.56167	0.47787	0.45726	0.46631	0.39591
1442.59	0.40035	0.54496	0.45711	0.43947	0.445	0.37045
1441.17	0.38177	0.53236	0.44075	0.42716	0.42774	0.34955
1439.74	0.36856	0.5239	0.42849	0.42041	0.41424	0.33283
1438.32	0.3615	0.51985	0.4207	0.41926	0.40513	0.32091
1436.89	0.36087	0.52026	0.4177	0.42333	0.401	0.31452
1435.47	0.36642	0.52473	0.41937	0.43183	0.40184	0.31387
1434.04	0.37773	0.53278	0.42544	0.44396	0.40744	0.31893
1432.62	0.39361	0.54347	0.43512	0.45837	0.41707	0.32903
1431.19	0.41172	0.55522	0.44681	0.4732	0.42902	0.3423
1429.76	0.42956	0.5666	0.45867	0.48704	0.44123	0.35624
1428.34	0.44573	0.57682	0.46952	0.49933	0.45236	0.36905
1426.91	0.45919	0.58532	0.47863	0.50943	0.46168	0.37968
1425.49	0.46906	0.59169	0.48551	0.51683	0.46864	0.38745
1424.06	0.47613	0.59645	0.49067	0.5222	0.47361	0.39294
1422.64	0.48354	0.60147	0.49617	0.52763	0.47867	0.39859
1421.21	0.49409	0.60838	0.50392	0.53489	0.486	0.40678
1419.79	0.50874	0.61768	0.51454	0.54456	0.49654	0.41846
1418.36	0.52758	0.62942	0.52813	0.55679	0.51049	0.43395
1416.94	0.55061	0.64361	0.54481	0.57182	0.52798	0.45358
1415.51	0.57749	0.66022	0.56469	0.5899	0.54906	0.4777
1414.08	0.60702	0.67883	0.58746	0.61078	0.5733	0.50596
1412.66	0.63766	0.69868	0.61225	0.6337	0.59963	0.53722
1411.23	0.66887	0.71929	0.63843	0.65796	0.62725	0.57042
1409.81	0.69995	0.74012	0.6653	0.68275	0.65551	0.60441
1408.38	0.72905	0.76019	0.69156	0.70666	0.68321	0.63726
1406.96	0.75421	0.77831	0.71555	0.72811	0.70871	0.66672
1405.53	0.77453	0.79375	0.73619	0.74611	0.73083	0.69142
1404.11	0.79043	0.80658	0.75349	0.76076	0.74941	0.71147
1402.68	0.80271	0.81722	0.76795	0.77264	0.76485	0.72765
1401.25	0.8118	0.82589	0.77982	0.78208	0.77734	0.74047
1399.83	0.8182	0.83281	0.78937	0.78938	0.78719	0.75046
1398.4	0.82287	0.83847	0.79724	0.79509	0.79531	0.75856
1396.98	0.82667	0.84325	0.80391	0.79955	0.80252	0.76541
1395.55	0.82973	0.84702	0.80922	0.80267	0.80881	0.77088
1394.13	0.83198	0.84966	0.81295	0.80444	0.81382	0.77485
1392.7	0.83345	0.85125	0.81531	0.80517	0.81742	0.77772
1391.28	0.83416	0.85197	0.81665	0.80517	0.81962	0.78003
1389.85	0.83409	0.85191	0.81714	0.80449	0.82056	0.78192
1388.43	0.83325	0.85121	0.81691	0.80312	0.82048	0.78329
1387	0.83166	0.84994	0.81596	0.80091	0.81965	0.78386
1385.57	0.82917	0.84799	0.81412	0.79765	0.81801	0.78323
1384.15	0.82554	0.84521	0.8111	0.79314	0.81528	0.78096
1382.72	0.82064	0.84155	0.80685	0.78742	0.81124	0.77698
1381.3	0.8146	0.83719	0.80158	0.78083	0.8059	0.77162
1379.87	0.80752	0.83226	0.79546	0.77356	0.79928	0.76525
1378.45	0.79934	0.82666	0.78833	0.76546	0.79131	0.75767
1377.02	0.79029	0.82043	0.78017	0.75656	0.78229	0.74876
1375.6	0.78107	0.81397	0.7715	0.74741	0.77298	0.73902
1374.17	0.77242	0.80776	0.763	0.7387	0.76417	0.72927
1372.75	0.76483	0.80216	0.75522	0.73096	0.75641	0.72015
1371.32	0.75865	0.79753	0.7487	0.72466	0.75016	0.71229
1369.89	0.75415	0.79422	0.74395	0.72028	0.74577	0.70634
1368.47	0.75115	0.79222	0.74105	0.71783	0.74305	0.70249
1367.04	0.7488	0.7909	0.73929	0.71664	0.74112	0.70002
1365.62	0.74634	0.7896	0.73787	0.71587	0.73926	0.69796
1364.19	0.74359	0.78808	0.73645	0.71514	0.73734	0.69585
1362.77	0.74061	0.78631	0.7349	0.71431	0.73538	0.69355
1361.34	0.73742	0.78428	0.73311	0.71325	0.73329	0.69095
1359.92	0.73407	0.78197	0.731	0.71191	0.731	0.68804
1358.49	0.73067	0.77945	0.72862	0.71032	0.72853	0.68497
1357.06	0.72731	0.77679	0.72605	0.70857	0.72586	0.68194
1355.64	0.72396	0.77399	0.72335	0.70668	0.72293	0.67905
1354.21	0.72062	0.77109	0.72054	0.70465	0.71977	0.67626
1352.79	0.71746	0.76824	0.71777	0.70252	0.71662	0.67366
1351.36	0.71471	0.76561	0.71523	0.70043	0.71375	0.67142
1349.94	0.71251	0.76333	0.71305	0.69853	0.71133	0.66971
1348.51	0.71091	0.76147	0.71134	0.69694	0.70947	0.66864
1347.09	0.7099	0.76003	0.71013	0.69576	0.70821	0.66827
1345.66	0.70944	0.75898	0.70942	0.69504	0.70749	0.66862
1344.24	0.70945	0.75823	0.70918	0.69479	0.70716	0.66977
1342.81	0.70988	0.75772	0.7094	0.69498	0.7072	0.67168
1341.38	0.71072	0.75756	0.71009	0.69555	0.7077	0.67422
1339.96	0.71189	0.75779	0.71121	0.69636	0.70877	0.67709
1338.53	0.71326	0.75841	0.71266	0.69725	0.71038	0.68
1337.11	0.71454	0.75925	0.71422	0.69802	0.71232	0.68262
1335.68	0.71535	0.76001	0.71556	0.6984	0.71418	0.68462
1334.26	0.71522	0.76027	0.71631	0.69814	0.71539	0.68569
1332.83	0.71376	0.75962	0.71612	0.69701	0.71544	0.68562
1331.41	0.71082	0.7579	0.71483	0.69491	0.71413	0.68432
1329.98	0.70644	0.75517	0.71245	0.69186	0.71156	0.68172
1328.55	0.70076	0.75156	0.70906	0.68791	0.70789	0.67787
1327.13	0.69398	0.74718	0.70476	0.68318	0.7033	0.67288
1325.7	0.68629	0.74213	0.69967	0.67773	0.69788	0.66696
1324.28	0.67772	0.73636	0.69378	0.67153	0.69159	0.66018
1322.85	0.66805	0.72965	0.68686	0.66428	0.68415	0.65237
1321.43	0.65711	0.72181	0.6787	0.65572	0.67539	0.64331
1320	0.6449	0.7128	0.66925	0.64578	0.6653	0.63295
1318.58	0.63152	0.70266	0.6585	0.63445	0.65393	0.62128
1317.15	0.61692	0.69137	0.64642	0.62171	0.6412	0.6082
1315.73	0.60116	0.67901	0.63307	0.60767	0.62718	0.59373
1314.3	0.58451	0.66588	0.61874	0.59271	0.61212	0.5781
1312.87	0.56721	0.65224	0.60371	0.57716	0.59626	0.56154
1311.45	0.54943	0.63826	0.58816	0.56128	0.5798	0.54418
1310.02	0.53155	0.62428	0.57244	0.54546	0.56317	0.52636
1308.6	0.51429	0.61088	0.55722	0.53037	0.54707	0.50875
1307.17	0.49834	0.59861	0.54312	0.51665	0.53214	0.4921
1305.75	0.48419	0.58784	0.53062	0.50471	0.51884	0.47697
1304.32	0.47221	0.57881	0.52004	0.49483	0.50749	0.46386
1302.9	0.46254	0.5716	0.51156	0.48711	0.4983	0.45307
1301.47	0.45495	0.56597	0.50499	0.48127	0.49111	0.44458
1300.05	0.44886	0.56139	0.4998	0.4767	0.48541	0.43791
1298.62	0.4435	0.55725	0.49534	0.47262	0.48053	0.4324
1297.19	0.43813	0.55296	0.49097	0.46833	0.47577	0.4273
1295.77	0.43212	0.54802	0.48606	0.46321	0.4705	0.4219
1294.34	0.42495	0.54204	0.48012	0.45683	0.46416	0.41558
1292.92	0.4163	0.53479	0.4728	0.44899	0.45638	0.40788
1291.49	0.40602	0.52624	0.46393	0.43974	0.44701	0.39853
1290.07	0.39424	0.51658	0.45362	0.42935	0.43619	0.38754
1288.64	0.38136	0.50624	0.44227	0.41835	0.42433	0.37517
1287.22	0.36793	0.49574	0.43042	0.40731	0.41199	0.36188
1285.79	0.35457	0.48564	0.41864	0.39682	0.39974	0.34823
1284.36	0.34187	0.47644	0.4075	0.38739	0.38814	0.33481
1282.94	0.33037	0.46855	0.39749	0.3794	0.37768	0.32217
1281.51	0.3205	0.46223	0.38896	0.37311	0.36871	0.31081
1280.09	0.31252	0.45763	0.38214	0.3686	0.36147	0.3011
1278.66	0.3066	0.45478	0.37714	0.36585	0.35606	0.29332
1277.24	0.30272	0.45358	0.37394	0.36469	0.35248	0.28762
1275.81	0.30069	0.45372	0.37231	0.36476	0.35049	0.28391
1274.39	0.30008	0.45475	0.37185	0.36549	0.34971	0.28184
1272.96	0.30031	0.45611	0.37202	0.36619	0.34964	0.28092
1271.54	0.30073	0.45724	0.37226	0.36618	0.34973	0.28053
1270.11	0.30072	0.45768	0.37205	0.36491	0.34946	0.28005
1268.68	0.29985	0.45711	0.37098	0.36212	0.34839	0.27895
1267.26	0.29788	0.45544	0.36886	0.3579	0.34628	0.27691
1265.83	0.29488	0.45278	0.36568	0.35266	0.34307	0.27381
1264.41	0.29103	0.44939	0.36162	0.347	0.3389	0.26975
1262.98	0.28665	0.44561	0.35699	0.34158	0.33408	0.26497
1261.56	0.28206	0.44177	0.35215	0.33693	0.329	0.25979
1260.13	0.27754	0.43815	0.34745	0.33337	0.32402	0.25456
1258.71	0.27327	0.43494	0.34311	0.33098	0.31939	0.24954
1257.28	0.2694	0.43223	0.33928	0.32969	0.31526	0.24489
1255.86	0.26598	0.43004	0.336	0.32932	0.3117	0.24072
1254.43	0.26305	0.42835	0.33325	0.32967	0.30867	0.23703
1253	0.26058	0.42708	0.33093	0.33053	0.30609	0.23376
1251.58	0.2585	0.42616	0.32899	0.33174	0.30388	0.23085
1250.15	0.25676	0.42553	0.32736	0.33319	0.30196	0.22825
1248.73	0.25525	0.42512	0.32598	0.33475	0.30028	0.22591
1247.3	0.25387	0.42484	0.32479	0.33631	0.29877	0.22376
1245.88	0.25254	0.4246	0.32368	0.3378	0.29736	0.2217
1244.45	0.25116	0.42435	0.32261	0.33913	0.29599	0.21964
1243.03	0.24967	0.42404	0.32149	0.34028	0.2946	0.2175
1241.6	0.24803	0.42369	0.32031	0.34127	0.29313	0.21522
1240.17	0.24625	0.42331	0.31903	0.34218	0.29154	0.21277
1238.75	0.24434	0.42296	0.31765	0.34315	0.28984	0.21015
1237.32	0.24238	0.4227	0.31622	0.34434	0.28806	0.20739
1235.9	0.24049	0.42263	0.31484	0.34594	0.2863	0.20458
1234.47	0.23886	0.42289	0.31367	0.34813	0.2847	0.20185
1233.05	0.2377	0.42365	0.3129	0.35108	0.28345	0.19939
1231.62	0.23725	0.42507	0.31275	0.35493	0.28276	0.19743
1230.2	0.2377	0.42735	0.31342	0.35978	0.28286	0.1962
1228.77	0.23924	0.43062	0.31506	0.36569	0.28391	0.1959
1227.35	0.24195	0.43494	0.31776	0.37262	0.28606	0.19667
1225.92	0.24579	0.44028	0.32151	0.3804	0.28932	0.19851
1224.49	0.2506	0.44648	0.32622	0.38872	0.29361	0.20135
1223.07	0.25616	0.45329	0.3317	0.39718	0.29874	0.20502
1221.64	0.26215	0.46039	0.33768	0.40533	0.30442	0.20924
1220.22	0.26829	0.46746	0.34384	0.41283	0.31033	0.21374
1218.79	0.27435	0.47423	0.34988	0.41949	0.31618	0.21824
1217.37	0.28021	0.48058	0.35561	0.42536	0.32179	0.22259
1215.94	0.28588	0.48652	0.36096	0.43065	0.32706	0.22673
1214.52	0.29146	0.49212	0.36597	0.43566	0.33204	0.23075
1213.09	0.29703	0.4975	0.37072	0.44065	0.33679	0.23475
1211.66	0.30265	0.50274	0.37535	0.4457	0.34143	0.23886
1210.24	0.30827	0.50782	0.3799	0.45065	0.34601	0.24308
1208.81	0.31365	0.5126	0.38428	0.45495	0.35046	0.24721
1207.39	0.31841	0.51684	0.38827	0.45784	0.35457	0.25087
1205.96	0.32234	0.52042	0.39162	0.45877	0.3581	0.25368
1204.54	0.32563	0.52348	0.3943	0.4579	0.36101	0.25561
1203.11	0.32899	0.5266	0.39672	0.45638	0.36364	0.25719
1201.69	0.33348	0.53054	0.39966	0.45606	0.36673	0.25944
1200.26	0.34007	0.53607	0.40407	0.4588	0.37117	0.26354
1198.84	0.34929	0.5436	0.41065	0.46566	0.37764	0.2703
1197.41	0.36104	0.55305	0.4196	0.47657	0.38639	0.27992
1195.98	0.37466	0.56387	0.43056	0.49039	0.39711	0.29191
1194.56	0.38921	0.57529	0.44275	0.50546	0.40912	0.30536
1193.13	0.40391	0.58665	0.4554	0.5204	0.42168	0.31943
1191.71	0.41842	0.59757	0.46796	0.53447	0.43427	0.33364
1190.28	0.43279	0.60796	0.4802	0.54752	0.44664	0.34792
1188.86	0.44723	0.61783	0.49205	0.55964	0.45871	0.36239
1187.43	0.46196	0.62725	0.50351	0.57094	0.47045	0.37716
1186.01	0.47709	0.63624	0.51458	0.58151	0.48183	0.39232
1184.58	0.4927	0.64482	0.52524	0.59136	0.49286	0.40786
1183.16	0.50872	0.65304	0.53552	0.60051	0.50352	0.42369
1181.73	0.52498	0.66095	0.54545	0.60901	0.51387	0.4396
1180.3	0.54124	0.66861	0.55509	0.61693	0.524	0.45537
1178.88	0.55728	0.67612	0.56452	0.62434	0.53402	0.47079
1177.45	0.57288	0.6835	0.57377	0.63129	0.54395	0.48568
1176.03	0.58791	0.69064	0.58271	0.63776	0.55369	0.49993
1174.6	0.60234	0.69732	0.59108	0.64361	0.56294	0.51349
1173.18	0.61624	0.70315	0.59842	0.64861	0.57123	0.52635
1171.75	0.6297	0.70765	0.60419	0.65242	0.57792	0.53849
1170.33	0.64279	0.71025	0.60772	0.65458	0.5823	0.54984
1168.9	0.65548	0.71041	0.60841	0.65465	0.58368	0.56029
1167.47	0.66769	0.70772	0.60583	0.65222	0.58155	0.56968
1166.05	0.6793	0.70205	0.59983	0.64713	0.5757	0.57784
1164.62	0.69022	0.69363	0.59067	0.63958	0.56634	0.58469
1163.2	0.70046	0.68309	0.57903	0.63018	0.55418	0.59034
1161.77	0.71025	0.67145	0.56605	0.62001	0.5404	0.59519
1160.35	0.72003	0.65999	0.55316	0.61041	0.52648	0.59997
1158.92	0.73029	0.65006	0.5419	0.60283	0.51405	0.6056
1157.5	0.7415	0.64286	0.53364	0.59848	0.50455	0.613
1156.07	0.75392	0.63927	0.52946	0.59822	0.49912	0.62285
1154.65	0.76754	0.63979	0.52996	0.6024	0.49848	0.63542
1153.22	0.78209	0.6445	0.53532	0.6109	0.50287	0.65056
1151.79	0.79707	0.65309	0.54525	0.62318	0.51208	0.66773
1150.37	0.8119	0.66496	0.55914	0.63844	0.52551	0.68615
1148.94	0.82605	0.67931	0.57612	0.65573	0.54231	0.70497
1147.52	0.83913	0.69528	0.59523	0.67412	0.56151	0.72345
1146.09	0.85095	0.71205	0.61553	0.69276	0.58214	0.74098
1144.67	0.86148	0.72892	0.63615	0.71093	0.60327	0.75718
1143.24	0.87074	0.74527	0.65633	0.72807	0.62411	0.77181
1141.82	0.8788	0.76062	0.67544	0.74375	0.64398	0.78477
1140.39	0.88575	0.77459	0.69294	0.75766	0.66231	0.79605
1138.96	0.89167	0.7869	0.70844	0.7696	0.67866	0.80565
1137.54	0.89665	0.79734	0.72165	0.77945	0.69275	0.81362
1136.11	0.90078	0.80584	0.73241	0.78714	0.70441	0.82003
1134.69	0.9041	0.81241	0.7407	0.79264	0.7136	0.82487
1133.26	0.90659	0.81714	0.7466	0.79597	0.72039	0.82813
1131.84	0.9082	0.82017	0.75031	0.79719	0.72494	0.8298
1130.41	0.90893	0.82176	0.75218	0.79658	0.72758	0.82996
1128.99	0.90894	0.82228	0.75267	0.79462	0.7288	0.82894
1127.56	0.90859	0.8222	0.75235	0.79199	0.7292	0.8273
1126.14	0.90829	0.82197	0.75184	0.78943	0.72937	0.82571
1124.71	0.9084	0.82195	0.75159	0.78751	0.72979	0.82469
1123.28	0.90903	0.82229	0.75182	0.78649	0.73068	0.82447
1121.86	0.91005	0.82289	0.75242	0.78617	0.73196	0.82489
1120.43	0.91113	0.82346	0.75302	0.7861	0.73328	0.82554
1119.01	0.9119	0.82364	0.75318	0.78569	0.73424	0.82589
1117.58	0.91204	0.8231	0.75248	0.78446	0.73441	0.82555
1116.16	0.91135	0.82165	0.75066	0.78209	0.73348	0.82421
1114.73	0.90962	0.81916	0.74758	0.77842	0.73123	0.82168
1113.31	0.90657	0.81556	0.74316	0.77336	0.72748	0.81771
1111.88	0.90174	0.81074	0.73729	0.76681	0.72207	0.8119
1110.46	0.8945	0.8045	0.72977	0.75861	0.71478	0.80368
1109.03	0.88411	0.79658	0.72031	0.7486	0.70532	0.79243
1107.6	0.86996	0.78676	0.70863	0.73666	0.69342	0.77758
1106.18	0.85203	0.77499	0.69468	0.72294	0.67902	0.75906
1104.75	0.83135	0.76164	0.67885	0.70803	0.66251	0.73767
1103.33	0.81011	0.74761	0.66218	0.69302	0.64495	0.71529
1101.9	0.79123	0.7342	0.64624	0.67937	0.62793	0.69463
1100.48	0.77757	0.72287	0.63274	0.66852	0.61325	0.6786
1099.05	0.77096	0.7147	0.62304	0.66142	0.60239	0.66928
1097.63	0.7716	0.71003	0.6176	0.65811	0.59593	0.66718
1096.2	0.77784	0.70822	0.61574	0.6576	0.59323	0.67081
1094.77	0.78646	0.70779	0.61568	0.65801	0.59256	0.67702
1093.35	0.79355	0.70674	0.6151	0.65713	0.5915	0.68192
1091.92	0.79581	0.70317	0.61169	0.653	0.5877	0.68211
1090.5	0.79178	0.69577	0.60387	0.64444	0.57943	0.67589
1089.07	0.78245	0.68414	0.59112	0.63142	0.56612	0.66377
1087.65	0.77084	0.66902	0.57418	0.61515	0.54847	0.64834
1086.22	0.76088	0.65212	0.55495	0.5978	0.52835	0.63345
1084.8	0.75607	0.63586	0.53608	0.58211	0.50843	0.62297
1083.37	0.75848	0.62288	0.52051	0.57081	0.4917	0.61969
1081.95	0.76836	0.61549	0.51084	0.56602	0.48088	0.6246
1080.52	0.78428	0.61518	0.50884	0.56882	0.47788	0.63695
1079.09	0.80378	0.62224	0.51508	0.57902	0.48348	0.65477
1077.67	0.82421	0.6357	0.52872	0.5952	0.49703	0.67561
1076.24	0.84345	0.65351	0.54773	0.61506	0.51662	0.69721
1074.82	0.86032	0.673	0.56929	0.63586	0.53942	0.71786
1073.39	0.87448	0.69145	0.59039	0.65496	0.56228	0.73642
1071.97	0.88615	0.70664	0.60843	0.67028	0.58233	0.75227
1070.54	0.89571	0.71715	0.62157	0.68056	0.59748	0.76513
1069.12	0.90353	0.7225	0.62896	0.6854	0.60668	0.77499
1067.69	0.90989	0.72297	0.63064	0.6851	0.60986	0.78197
1066.27	0.91497	0.71933	0.62736	0.68047	0.60776	0.78633
1064.84	0.91896	0.7126	0.62021	0.67259	0.60155	0.78844
1063.41	0.92206	0.70383	0.61044	0.6626	0.59255	0.78874
1061.99	0.92445	0.69394	0.59921	0.65157	0.58192	0.78769
1060.56	0.92629	0.68369	0.58752	0.64043	0.57061	0.78571
1059.14	0.92764	0.67361	0.57605	0.62983	0.55932	0.78317
1057.71	0.92846	0.66403	0.56526	0.62018	0.54847	0.78033
1056.29	0.92857	0.65511	0.55536	0.61156	0.53834	0.77734
1054.86	0.92769	0.64683	0.54638	0.60385	0.52899	0.77413
1053.44	0.92543	0.63903	0.53815	0.59668	0.52031	0.77039
1052.01	0.92122	0.63145	0.53032	0.58957	0.51202	0.76552
1050.58	0.91443	0.62372	0.5224	0.58195	0.50363	0.75872
1049.16	0.90452	0.61544	0.51388	0.57335	0.49461	0.74918
1047.73	0.8913	0.60628	0.50428	0.56346	0.48452	0.73641
1046.31	0.87528	0.59606	0.49338	0.55227	0.47312	0.72062
1044.88	0.85769	0.58485	0.48123	0.54003	0.46048	0.70276
1043.46	0.84025	0.57297	0.46819	0.52724	0.44696	0.68445
1042.03	0.82459	0.56089	0.45477	0.51445	0.43311	0.66739
1040.61	0.81165	0.54904	0.44146	0.50207	0.41945	0.65279
1039.18	0.80122	0.53766	0.42855	0.49017	0.40626	0.6408
1037.76	0.79192	0.52659	0.41589	0.47843	0.39346	0.63028
1036.33	0.78169	0.51531	0.40303	0.46623	0.38057	0.61927
1034.9	0.76866	0.50315	0.38929	0.45293	0.36686	0.60568
1033.48	0.75204	0.48951	0.3741	0.43821	0.3517	0.58829
1032.05	0.73275	0.47424	0.35728	0.42236	0.33478	0.56736
1030.63	0.71347	0.45788	0.33925	0.40644	0.31644	0.54498
1029.2	0.69814	0.4417	0.32121	0.39227	0.29773	0.5248
1027.78	0.69085	0.42768	0.30507	0.38217	0.28044	0.51142
1026.35	0.6946	0.41812	0.29315	0.37852	0.26685	0.50902
1024.93	0.71039	0.41522	0.28774	0.38312	0.2593	0.52001
1023.5	0.73671	0.42042	0.29056	0.39664	0.25964	0.54399
1022.07	0.76962	0.43396	0.30212	0.41829	0.26864	0.57755
1020.65	0.8035	0.45466	0.32148	0.44588	0.28564	0.6152
1019.22	0.8326	0.4801	0.34632	0.47625	0.30859	0.65091
1017.8	0.85306	0.50718	0.37354	0.50608	0.33453	0.67995
1016.37	0.86404	0.53295	0.39999	0.53266	0.36037	0.70007
1014.95	0.86728	0.55519	0.42322	0.55438	0.38357	0.71165
1013.52	0.86577	0.57283	0.44191	0.57088	0.40266	0.71688
1012.1	0.86234	0.5859	0.45586	0.58275	0.41728	0.71857
1010.67	0.85899	0.59517	0.4658	0.59113	0.42795	0.71909
1009.25	0.85666	0.60179	0.4729	0.5973	0.43569	0.71995
1007.82	0.85548	0.60692	0.47837	0.60244	0.44166	0.72169
1006.39	0.85509	0.61151	0.48326	0.60745	0.44687	0.72425
1004.97	0.85501	0.61627	0.48834	0.61295	0.45217	0.72727
1003.54	0.85484	0.6217	0.4942	0.61936	0.45818	0.73046
1002.12	0.85443	0.62824	0.50131	0.627	0.46547	0.7337
1000.69	0.85381	0.63628	0.51017	0.63618	0.47459	0.73713
999.267	0.85319	0.64627	0.52131	0.64721	0.48615	0.74099
997.842	0.8528	0.65854	0.53518	0.66034	0.50067	0.74554
996.416	0.85289	0.67326	0.55198	0.6756	0.51845	0.75093
994.991	0.85365	0.69022	0.57152	0.69276	0.53936	0.75719
993.565	0.8552	0.70894	0.59327	0.71133	0.56288	0.76431
992.14	0.85765	0.72872	0.6165	0.73069	0.58821	0.77223
990.714	0.86111	0.74888	0.64045	0.75021	0.61451	0.78097
989.289	0.86567	0.7689	0.66454	0.76944	0.6411	0.79057
987.863	0.87144	0.78848	0.68845	0.78817	0.66756	0.80113
986.438	0.87848	0.80756	0.71214	0.80639	0.69377	0.8128
985.012	0.88682	0.82617	0.7357	0.82422	0.71973	0.82571
983.587	0.89639	0.84436	0.75922	0.84178	0.7455	0.83987
982.161	0.907	0.8621	0.78267	0.85908	0.77101	0.8552
980.736	0.91834	0.87928	0.80588	0.876	0.79611	0.87138
979.31	0.93002	0.89573	0.82851	0.8923	0.82049	0.88795
977.885	0.94156	0.91121	0.85014	0.90767	0.84374	0.90434
976.459	0.95249	0.92549	0.87037	0.92182	0.86545	0.92001
975.034	0.96244	0.93837	0.88887	0.93456	0.88527	0.9345
973.608	0.97117	0.94975	0.90546	0.94582	0.90298	0.94752
972.183	0.97858	0.95962	0.92007	0.9556	0.91854	0.95889
970.757	0.98466	0.96803	0.93272	0.96396	0.93201	0.96859
969.332	0.98947	0.97509	0.9435	0.97092	0.94352	0.9766
967.906	0.99304	0.98088	0.9525	0.97644	0.95317	0.98291
966.481	0.99537	0.98545	0.95975	0.98037	0.96097	0.98746
965.055	0.99652	0.98886	0.96534	0.98266	0.96695	0.99027
963.63	0.99668	0.99122	0.96947	0.98354	0.97129	0.99157
962.204	0.99626	0.99285	0.97256	0.98359	0.97445	0.99189
960.779	0.99577	0.99407	0.97507	0.98355	0.97696	0.99193
959.354	0.99559	0.99512	0.97732	0.98395	0.97918	0.99225
957.928	0.99583	0.9959	0.97918	0.98476	0.98096	0.993
956.503	0.99631	0.99596	0.98005	0.98533	0.98165	0.99388
955.077	0.99671	0.99468	0.97911	0.98471	0.98032	0.99435
953.652	0.99677	0.99163	0.9758	0.98221	0.97639	0.994
952.226	0.99649	0.98691	0.97027	0.97792	0.97007	0.99289
950.801	0.99612	0.9813	0.9636	0.97281	0.96262	0.99153
949.375	0.996	0.97604	0.95744	0.96836	0.9559	0.99067
947.95	0.99637	0.97233	0.9534	0.96588	0.95162	0.99086
946.524	0.9972	0.97086	0.95236	0.96594	0.95062	0.9922
945.099	0.99822	0.97153	0.95414	0.96818	0.95261	0.99427
943.673	0.99918	0.97361	0.95772	0.9716	0.95643	0.99659
942.248	0.99986	0.97614	0.96178	0.97507	0.96066	0.99865
940.822	1.00011	0.97831	0.96523	0.97772	0.96417	1.00008
939.397	0.99984	0.97976	0.96758	0.97917	0.96649	1.00068
937.971	0.999	0.98054	0.96891	0.97943	0.96772	1.00039
936.546	0.99751	0.98092	0.96957	0.97873	0.96823	0.99913
935.12	0.99532	0.98112	0.96986	0.97724	0.96832	0.99684
933.695	0.99243	0.98127	0.96993	0.97512	0.96815	0.99355
932.269	0.98914	0.98143	0.96988	0.9727	0.96787	0.98968
930.844	0.98592	0.98172	0.96996	0.97059	0.96777	0.98589
929.418	0.98329	0.98234	0.97055	0.96953	0.96824	0.98296
927.993	0.98165	0.98348	0.97201	0.97011	0.96963	0.98151
926.567	0.98113	0.98521	0.97449	0.97252	0.97209	0.98176
925.142	0.98153	0.98742	0.97787	0.9764	0.9755	0.98346
923.716	0.98246	0.98988	0.98176	0.98103	0.97949	0.98603
922.291	0.98347	0.99229	0.98564	0.98561	0.98357	0.98879
920.865	0.98428	0.99444	0.98916	0.98956	0.98731	0.99123
919.44	0.98478	0.99623	0.99213	0.99267	0.99053	0.99312
918.014	0.98502	0.99764	0.99456	0.99504	0.99319	0.99451
916.589	0.98507	0.99871	0.99648	0.99682	0.99534	0.99553
915.163	0.98495	0.99949	0.998	0.9982	0.99701	0.99627
913.738	0.98466	1.00002	0.99919	0.99927	0.99833	0.99679
912.312	0.98417	1.00033	1.0001	1.00007	0.99937	0.99709
910.887	0.98346	1.00047	1.00074	1.00059	1.00017	0.99713
909.461	0.98253	1.00046	1.00112	1.00086	1.00071	0.99686
908.036	0.9814	1.00031	1.00126	1.00087	1.001	0.99624
906.61	0.98005	0.99997	1.00112	1.00059	1.00101	0.99526
905.185	0.97844	0.99938	1.0006	0.99997	1.00064	0.9939
903.759	0.97651	0.99846	0.99966	0.99897	0.99978	0.99212
902.334	0.97422	0.99715	0.99822	0.99761	0.9984	0.9899
900.908	0.9716	0.99547	0.99632	0.99592	0.99652	0.98727
899.483	0.96875	0.9935	0.99404	0.99398	0.99422	0.98431
898.058	0.96578	0.9914	0.99156	0.99191	0.9917	0.98115
896.632	0.9628	0.98933	0.9891	0.98985	0.98917	0.97797
895.207	0.95993	0.98744	0.98684	0.9879	0.98684	0.97493
893.781	0.95725	0.98581	0.98495	0.98618	0.98486	0.97219
892.356	0.95485	0.9845	0.98353	0.98479	0.98331	0.96987
890.93	0.9528	0.98354	0.98264	0.98382	0.98224	0.96802
889.505	0.95117	0.98292	0.98228	0.98331	0.98167	0.96665
888.079	0.94994	0.98262	0.98238	0.98318	0.98158	0.96568
886.654	0.94908	0.98258	0.98282	0.98332	0.98189	0.96497
885.228	0.94849	0.98272	0.98345	0.9836	0.98247	0.96437
883.803	0.94805	0.98292	0.98409	0.98387	0.98312	0.96372
882.377	0.94765	0.98305	0.98457	0.98402	0.98361	0.96285
880.952	0.94715	0.98297	0.98472	0.9839	0.9837	0.96162
879.526	0.94639	0.98251	0.98435	0.98338	0.98321	0.95995
878.101	0.94527	0.98155	0.98333	0.98232	0.98198	0.95784
876.675	0.94371	0.98	0.98158	0.98064	0.97995	0.95538
875.25	0.94173	0.97785	0.97911	0.9783	0.97709	0.95274
873.824	0.93935	0.97514	0.97593	0.97535	0.97344	0.95006
872.399	0.93662	0.97197	0.97212	0.97185	0.96908	0.9474
870.973	0.93357	0.96843	0.96776	0.96791	0.96412	0.9447
869.548	0.93022	0.96461	0.96296	0.96365	0.95872	0.94177
868.122	0.92659	0.96061	0.95784	0.95919	0.95302	0.93845
866.697	0.92271	0.95651	0.95255	0.9547	0.94722	0.93465
865.271	0.91861	0.95241	0.94728	0.95032	0.94145	0.93036
863.846	0.91437	0.9484	0.94218	0.94616	0.93586	0.92573
862.42	0.91004	0.94454	0.93735	0.94224	0.93051	0.9209
860.995	0.90564	0.94084	0.93278	0.93852	0.92545	0.91599
859.569	0.9012	0.93729	0.92839	0.93493	0.92064	0.91106
858.144	0.89671	0.93382	0.92411	0.93142	0.91604	0.9061
856.718	0.89217	0.93039	0.91983	0.92794	0.91154	0.90109
855.293	0.88756	0.92698	0.91549	0.92446	0.90704	0.89597
853.867	0.88285	0.92355	0.91108	0.92091	0.90243	0.89071
852.442	0.87803	0.92007	0.90662	0.91727	0.89768	0.88531
851.016	0.87312	0.91653	0.90214	0.91349	0.8928	0.87981
849.591	0.86811	0.91295	0.89764	0.9096	0.88784	0.87422
848.165	0.86302	0.90935	0.89314	0.90563	0.88283	0.86853
846.74	0.85785	0.90577	0.88861	0.90165	0.87782	0.86273
845.314	0.85258	0.90222	0.88407	0.89767	0.87284	0.85677
843.889	0.84717	0.89871	0.8795	0.89363	0.8679	0.85066
842.463	0.84158	0.89521	0.8749	0.88943	0.86298	0.84433
841.038	0.83577	0.89167	0.8702	0.88493	0.85805	0.83772
839.612	0.82971	0.88805	0.86537	0.88004	0.85304	0.83079
838.187	0.82346	0.88436	0.86039	0.87482	0.84791	0.82357
836.762	0.81715	0.88067	0.85536	0.86953	0.84267	0.81621
835.336	0.81097	0.87705	0.85039	0.8645	0.83743	0.80897
833.911	0.80504	0.87357	0.84557	0.85999	0.83225	0.80204
832.485	0.79939	0.87017	0.84086	0.85602	0.82716	0.79553
831.06	0.79392	0.86674	0.83612	0.85236	0.82204	0.78934
829.634	0.78845	0.8631	0.83111	0.84861	0.81669	0.7832
828.209	0.78279	0.85909	0.82562	0.84436	0.81089	0.77682
826.783	0.77682	0.85464	0.81954	0.83939	0.80449	0.77
825.358	0.77056	0.84982	0.81293	0.83377	0.79752	0.76268
823.932	0.76415	0.84485	0.80604	0.82782	0.79019	0.755
822.507	0.7579	0.83999	0.79919	0.82197	0.78287	0.74725
821.081	0.7522	0.83561	0.79285	0.81668	0.77606	0.73989
819.656	0.74764	0.83215	0.78759	0.81246	0.77041	0.73357
818.23	0.7449	0.83013	0.78412	0.80986	0.76671	0.72914
816.805	0.74469	0.8301	0.78322	0.80948	0.76577	0.72754
815.379	0.74766	0.83255	0.78557	0.81182	0.76828	0.72963
813.954	0.75415	0.83775	0.7916	0.81714	0.77461	0.73593
812.528	0.76404	0.84567	0.8013	0.82534	0.78472	0.74645
811.103	0.77676	0.85589	0.81411	0.83584	0.79801	0.76059
809.677	0.79129	0.8676	0.82899	0.84771	0.81344	0.7772
808.252	0.80641	0.8798	0.84465	0.85986	0.8297	0.7949
806.826	0.82098	0.89154	0.85982	0.87131	0.84551	0.81229
805.401	0.83417	0.90211	0.8736	0.88144	0.85992	0.82836
803.975	0.84557	0.91113	0.8855	0.89001	0.8724	0.84249
802.55	0.85513	0.91858	0.89552	0.89711	0.88288	0.85452
801.124	0.863	0.92465	0.90386	0.90299	0.89158	0.86452
799.699	0.86934	0.92961	0.9108	0.90789	0.89881	0.8727
798.273	0.8743	0.93365	0.91652	0.91195	0.90482	0.87921
796.848	0.87798	0.9369	0.92114	0.91524	0.90975	0.8842
795.422	0.88047	0.93939	0.92472	0.91774	0.91362	0.88778
793.997	0.88185	0.94114	0.92729	0.91945	0.9164	0.89005
792.571	0.88221	0.94215	0.92889	0.92036	0.9181	0.89113
791.146	0.88173	0.94245	0.92957	0.92054	0.91878	0.89121
789.72	0.8806	0.94213	0.92945	0.9201	0.91858	0.89052
788.295	0.87902	0.94128	0.92863	0.91917	0.91766	0.88927
786.869	0.87724	0.94003	0.92725	0.91788	0.91622	0.88768
785.444	0.87543	0.93848	0.92548	0.91636	0.9144	0.88591
784.018	0.87373	0.93674	0.92347	0.91469	0.91235	0.88412
782.593	0.87218	0.93491	0.92136	0.91293	0.91017	0.88239
781.167	0.87078	0.93306	0.91925	0.91112	0.90796	0.8808
779.742	0.8695	0.9313	0.91724	0.90932	0.9058	0.8794
778.317	0.86836	0.92971	0.91542	0.90762	0.9038	0.87823
776.891	0.86735	0.92836	0.91384	0.90608	0.90206	0.87726
775.466	0.86647	0.92726	0.91253	0.90472	0.90059	0.87645
774.04	0.86571	0.92631	0.91137	0.90344	0.89933	0.87573
772.615	0.86503	0.92538	0.91019	0.90213	0.89807	0.87503
771.189	0.86439	0.92426	0.90879	0.90061	0.89657	0.87431
769.764	0.8637	0.92278	0.90698	0.89876	0.89463	0.87354
768.338	0.86291	0.92082	0.90464	0.89647	0.89208	0.87266
766.913	0.86204	0.91838	0.90176	0.89378	0.88894	0.87164
765.487	0.86115	0.91564	0.89847	0.89081	0.88539	0.8705
764.062	0.86034	0.9128	0.89502	0.88776	0.88168	0.8693
762.636	0.85964	0.91011	0.89168	0.88487	0.87808	0.86811
761.211	0.85905	0.90773	0.88868	0.8823	0.87478	0.86701
759.785	0.85852	0.90574	0.88617	0.88013	0.87192	0.86604
758.36	0.85795	0.90415	0.88423	0.87835	0.8696	0.86523
756.934	0.8573	0.90292	0.88286	0.87694	0.86787	0.86455
755.509	0.85657	0.90211	0.88206	0.8759	0.86681	0.86395
754.083	0.85578	0.9018	0.88184	0.87529	0.86652	0.86342
752.658	0.85495	0.90206	0.88219	0.87509	0.86702	0.86294
751.232	0.85401	0.90284	0.88305	0.87525	0.8682	0.86242
749.807	0.85285	0.90397	0.88427	0.8756	0.86978	0.86175
748.381	0.85138	0.90517	0.88558	0.87591	0.87142	0.86082
746.956	0.84958	0.90616	0.88666	0.87598	0.87277	0.85955
745.53	0.84749	0.90672	0.88729	0.87565	0.87362	0.85793
744.105	0.84522	0.90677	0.88737	0.87489	0.87386	0.85602
742.679	0.84284	0.90634	0.88691	0.87369	0.87352	0.85387
741.254	0.84039	0.90549	0.88593	0.87198	0.87267	0.85154
739.828	0.83773	0.90418	0.88437	0.86953	0.87123	0.84889
738.403	0.8346	0.90223	0.88198	0.86595	0.86895	0.84556
736.977	0.83069	0.89942	0.8784	0.86079	0.86546	0.84107
735.552	0.82591	0.89562	0.87341	0.85387	0.86052	0.83514
734.126	0.82052	0.891	0.86716	0.84559	0.85428	0.82795
732.701	0.81508	0.88599	0.86028	0.83693	0.84733	0.82024
731.275	0.81026	0.88119	0.85361	0.82913	0.84055	0.81304
729.85	0.80653	0.87708	0.84789	0.82316	0.8347	0.80727
728.424	0.80397	0.87386	0.84349	0.81938	0.83018	0.80337
726.999	0.80232	0.87134	0.84025	0.81742	0.82685	0.8011
725.573	0.80102	0.86909	0.83761	0.81634	0.82407	0.79966
724.148	0.79945	0.86656	0.83478	0.815	0.821	0.798
722.722	0.79715	0.86337	0.83114	0.81258	0.81701	0.79537
721.297	0.794	0.85939	0.82642	0.8088	0.8119	0.79153
719.871	0.79013	0.85471	0.82066	0.80374	0.80581	0.78669
718.446	0.78572	0.84942	0.81398	0.79761	0.79892	0.78115
717.021	0.78096	0.84361	0.80649	0.79064	0.79141	0.7751
715.595	0.77599	0.83735	0.79838	0.78307	0.78342	0.76866
714.17	0.77089	0.83075	0.78983	0.77512	0.77499	0.76188
712.744	0.76569	0.8239	0.78098	0.767	0.76613	0.75476
711.319	0.76037	0.81697	0.77205	0.75895	0.757	0.74737
709.893	0.75507	0.81034	0.76344	0.75137	0.74803	0.73999
708.468	0.7501	0.80451	0.75576	0.74473	0.73988	0.73312
707.042	0.74589	0.80009	0.74968	0.73949	0.73339	0.7273
705.617	0.74288	0.79762	0.74584	0.73594	0.7293	0.72308
704.191	0.74135	0.79744	0.74465	0.73412	0.72809	0.72082
702.766	0.74132	0.79948	0.74606	0.7337	0.7297	0.72055
701.34	0.74244	0.80319	0.74949	0.73404	0.73347	0.72185
699.915	0.74409	0.80764	0.75393	0.7343	0.73829	0.72387
698.489	0.74555	0.81183	0.75818	0.73367	0.74288	0.72561
697.064	0.74624	0.81494	0.76127	0.73164	0.74621	0.7262
695.638	0.74594	0.81659	0.76261	0.72806	0.7477	0.72522
694.213	0.74477	0.81685	0.76214	0.72316	0.74733	0.72271
692.787	0.7431	0.81613	0.76022	0.7174	0.74546	0.71909
691.362	0.7414	0.81504	0.75748	0.71141	0.74275	0.71498
689.936	0.74009	0.81411	0.75462	0.70589	0.7399	0.711
688.511	0.73948	0.81376	0.7522	0.70144	0.73743	0.70766
687.085	0.7397	0.81415	0.75057	0.69849	0.73566	0.70531
685.66	0.74075	0.81525	0.74986	0.69717	0.73472	0.70415
684.234	0.74248	0.81688	0.75	0.69739	0.73455	0.70412
682.809	0.7447	0.81879	0.75082	0.69884	0.73503	0.70501
681.383	0.74725	0.82075	0.75212	0.70114	0.736	0.70654
679.958	0.74999	0.82265	0.75371	0.70395	0.73733	0.70849
678.532	0.75276	0.8244	0.75538	0.70702	0.73887	0.71065
677.107	0.75543	0.82594	0.75696	0.71014	0.74051	0.71289
675.681	0.758	0.8273	0.75847	0.71326	0.74223	0.71526
674.256	0.76072	0.82865	0.76015	0.71658	0.7442	0.71806
672.83	0.76367	0.8301	0.76214	0.72034	0.74637	0.72147
671.405	0.76635	0.83131	0.76393	0.72417	0.74825	0.72485
669.979	0.76824	0.83199	0.76503	0.72749	0.74943	0.7275
668.554	0.76924	0.83208	0.76533	0.72998	0.74988	0.72918
667.128	0.76943	0.83164	0.76492	0.73162	0.74973	0.73
665.703	0.76907	0.83081	0.76409	0.73257	0.74926	0.73024
664.277	0.76859	0.82983	0.76328	0.7332	0.74885	0.73037
662.852	0.76849	0.82907	0.76299	0.73404	0.74885	0.73099
661.426	0.76885	0.82858	0.76324	0.73538	0.74916	0.73224
660.001	0.76905	0.82797	0.76337	0.7368	0.74916	0.73343
658.576	0.76864	0.82694	0.76293	0.73779	0.74846	0.73397
657.15	0.76749	0.82541	0.7618	0.73816	0.74698	0.73364
655.725	0.76565	0.82336	0.76002	0.73791	0.74479	0.73245
654.299	0.76322	0.82087	0.75768	0.73717	0.74208	0.73054
652.874	0.76025	0.81801	0.75485	0.736	0.73896	0.72799
651.448	0.75675	0.81486	0.75157	0.7344	0.73544	0.72483
650.023	0.75268	0.81141	0.7478	0.73231	0.73144	0.72096
648.597	0.74798	0.80752	0.74342	0.72963	0.72682	0.71625
647.172	0.74262	0.80303	0.7383	0.72625	0.72139	0.71049
645.746	0.7366	0.79781	0.73227	0.72212	0.71504	0.70361
644.321	0.73004	0.79185	0.72528	0.71726	0.70778	0.69568
642.895	0.72315	0.78531	0.71744	0.71185	0.69976	0.68704
641.47	0.71616	0.77847	0.70904	0.70609	0.69123	0.67817
640.044	0.70936	0.77162	0.70045	0.70026	0.68248	0.66956
638.619	0.70301	0.76508	0.6921	0.69465	0.67382	0.66163
637.193	0.69736	0.75912	0.6844	0.68957	0.66567	0.65466
635.768	0.69256	0.75398	0.67765	0.6853	0.6584	0.64874
634.342	0.68866	0.74983	0.67206	0.68203	0.65236	0.64385
632.917	0.68564	0.7468	0.66779	0.67987	0.64776	0.63997
631.491	0.68348	0.74501	0.66494	0.67886	0.64473	0.63716
630.066	0.68218	0.74448	0.66357	0.679	0.6433	0.6355
628.64	0.68175	0.74515	0.66364	0.6802	0.64339	0.63508
627.215	0.68222	0.74682	0.66493	0.68224	0.64476	0.63589
625.789	0.68357	0.74919	0.66712	0.68481	0.64709	0.6378
624.364	0.68573	0.752	0.6699	0.68765	0.65002	0.64058
622.938	0.6886	0.75496	0.67301	0.69057	0.6532	0.644
621.513	0.692	0.75784	0.67617	0.69341	0.6563	0.64782
620.087	0.69562	0.76041	0.67906	0.69593	0.65901	0.65173
618.662	0.69911	0.76247	0.68135	0.69793	0.66105	0.65537
617.236	0.70217	0.76389	0.6828	0.69924	0.66229	0.65848
615.811	0.70461	0.7646	0.68329	0.69978	0.66269	0.66087
614.385	0.70637	0.7646	0.68285	0.69956	0.66237	0.6625
612.96	0.70757	0.76408	0.6818	0.69883	0.6616	0.66345
611.534	0.70843	0.76337	0.68063	0.69801	0.66077	0.66395
610.109	0.7092	0.76287	0.67983	0.69751	0.66026	0.6643
608.683	0.71002	0.76286	0.67966	0.69756	0.6603	0.66471
607.258	0.71087	0.76342	0.68012	0.69814	0.6609	0.66524
605.832	0.71164	0.7644	0.681	0.69908	0.66184	0.66585
604.407	0.71218	0.76548	0.68196	0.70007	0.66276	0.66639
602.981	0.71243	0.76634	0.68269	0.70081	0.66331	0.66674
601.556	0.71243	0.76679	0.68307	0.70115	0.66339	0.66689
600.13	0.71235	0.76681	0.68318	0.70112	0.66313	0.66694
598.705	0.71241	0.76655	0.68318	0.70086	0.66274	0.6671
597.28	0.71272	0.7662	0.68317	0.70052	0.66238	0.66753
595.854	0.71323	0.76588	0.68306	0.70006	0.66205	0.66817
594.429	0.71376	0.76553	0.68263	0.69928	0.66161	0.66872
593.003	0.71406	0.76496	0.68167	0.69785	0.66078	0.66879
591.578	0.71391	0.76394	0.67996	0.69548	0.65927	0.66807
590.152	0.71312	0.76216	0.67729	0.6919	0.65677	0.66636
588.727	0.71158	0.75939	0.67349	0.68689	0.65304	0.66352
587.301	0.70927	0.75555	0.66844	0.6804	0.64793	0.65953
585.876	0.70627	0.75079	0.66213	0.67247	0.64145	0.65442
584.45	0.70279	0.7455	0.65472	0.66333	0.63386	0.64825
583.025	0.69923	0.74022	0.64671	0.65344	0.62574	0.64131
581.599	0.69607	0.73559	0.63889	0.64353	0.61786	0.63411
580.174	0.69383	0.73225	0.63214	0.63447	0.61098	0.62733
578.748	0.69295	0.73078	0.62728	0.62717	0.60582	0.6217
577.323	0.69373	0.73153	0.6249	0.62254	0.60302	0.61794
575.897	0.69629	0.7346	0.62534	0.62127	0.60304	0.61665
574.472	0.70056	0.73987	0.62864	0.62374	0.60607	0.61821
573.046	0.70631	0.74703	0.63461	0.62994	0.61204	0.62265
571.621	0.7132	0.75558	0.64282	0.6394	0.62057	0.62958
570.195	0.72066	0.76484	0.65264	0.65114	0.63091	0.63823
568.77	0.7281	0.77411	0.66327	0.66388	0.64212	0.64759
567.344	0.735	0.78287	0.67394	0.67647	0.65335	0.65674
565.919	0.74103	0.79081	0.68401	0.68802	0.66399	0.66507
564.493	0.74613	0.79776	0.69308	0.69811	0.67365	0.67227
563.068	0.75041	0.80375	0.70099	0.70671	0.68217	0.67839
561.642	0.75405	0.80888	0.70781	0.71412	0.68961	0.68369
560.217	0.75723	0.81328	0.71371	0.72062	0.69609	0.68837
558.791	0.75997	0.81706	0.71885	0.72641	0.70175	0.69248
557.366	0.76226	0.82025	0.72335	0.73161	0.70664	0.69604
555.94	0.76405	0.82287	0.72729	0.73619	0.71081	0.69903
554.515	0.76531	0.82497	0.73074	0.74007	0.71428	0.70142
553.089	0.76601	0.82654	0.73366	0.74315	0.71702	0.70317
551.664	0.76606	0.82748	0.73588	0.74541	0.71897	0.70422
550.238	0.76537	0.82758	0.73716	0.74683	0.71997	0.70448
548.813	0.76385	0.82669	0.73728	0.74735	0.71983	0.70382
547.387	0.76149	0.82475	0.73609	0.74693	0.71845	0.70206
545.962	0.75823	0.82174	0.73349	0.74553	0.71576	0.69909
544.536	0.75402	0.81767	0.72945	0.74308	0.71169	0.69487
543.111	0.74889	0.81263	0.72403	0.73955	0.70622	0.68942
541.685	0.74304	0.80681	0.71743	0.73499	0.69942	0.68291
540.26	0.73679	0.80041	0.70999	0.7296	0.69161	0.67566
538.835	0.73065	0.79373	0.70216	0.7238	0.68332	0.66822
537.409	0.72529	0.78729	0.6946	0.71823	0.6753	0.66141
535.984	0.72146	0.78186	0.68811	0.71362	0.6684	0.65614
534.558	0.71971	0.77815	0.68351	0.71061	0.66348	0.65318
533.133	0.7202	0.77662	0.68135	0.70951	0.6611	0.6529
531.707	0.72268	0.77731	0.68171	0.71021	0.66136	0.65504
530.282	0.72651	0.77987	0.68414	0.712	0.66387	0.65874
528.856	0.73068	0.78353	0.68773	0.71372	0.66778	0.66269
527.431	0.73423	0.78742	0.69141	0.71442	0.67213	0.6657
526.005	0.73665	0.79096	0.6944	0.71381	0.67608	0.66725
524.58	0.73817	0.79404	0.69655	0.7124	0.67926	0.66761
523.154	0.73946	0.79695	0.69839	0.71139	0.68186	0.66768
521.729	0.7413	0.8001	0.70078	0.71217	0.6845	0.66842
520.303	0.74412	0.80379	0.70434	0.7156	0.68786	0.67048
518.878	0.74783	0.808	0.70912	0.72143	0.69222	0.67391
517.452	0.75194	0.81241	0.71458	0.72859	0.69736	0.67822
516.027	0.75588	0.81658	0.72	0.73583	0.70276	0.68269
514.601	0.75932	0.8202	0.72481	0.74219	0.70784	0.68681
513.176	0.76229	0.8233	0.72887	0.7474	0.71228	0.69046
511.75	0.76511	0.82618	0.73259	0.7519	0.71619	0.69384
510.325	0.76811	0.82915	0.73648	0.75638	0.71998	0.69723
508.899	0.77141	0.83227	0.74077	0.76112	0.72395	0.70076
507.474	0.77496	0.83539	0.74531	0.76606	0.72818	0.70454
506.048	0.77867	0.8384	0.7499	0.77097	0.73264	0.70858
504.623	0.78242	0.84132	0.75439	0.77557	0.73727	0.71275
503.197	0.78604	0.84424	0.75864	0.77965	0.74195	0.71685
501.772	0.78945	0.84732	0.76266	0.78323	0.74659	0.72079
500.346	0.79266	0.85066	0.76656	0.78655	0.75121	0.72457
498.921	0.79574	0.85415	0.77044	0.78982	0.75575	0.72817
497.495	0.79879	0.85751	0.77429	0.79314	0.76003	0.73156
496.07	0.80195	0.86051	0.77824	0.79665	0.76413	0.73492
494.644	0.80539	0.86332	0.78256	0.80051	0.76841	0.73859
493.219	0.80916	0.86622	0.78742	0.80473	0.77328	0.74284
491.793	0.8132	0.86936	0.79265	0.80912	0.77875	0.74776
490.368	0.81741	0.87278	0.79787	0.81354	0.78456	0.75324
488.942	0.82172	0.87644	0.80281	0.81787	0.79028	0.75907
487.517	0.82599	0.8802	0.8074	0.82203	0.79547	0.76487
486.091	0.83006	0.88377	0.81166	0.82591	0.79981	0.77018
484.666	0.83379	0.88686	0.81561	0.82944	0.80339	0.77468
483.24	0.83714	0.88945	0.81922	0.8326	0.80656	0.77837
481.815	0.84011	0.89162	0.82239	0.83538	0.80965	0.78143
480.389	0.8428	0.89349	0.825	0.83778	0.8128	0.78403
478.964	0.84538	0.89519	0.82713	0.83994	0.81602	0.78635
477.539	0.84801	0.89682	0.82902	0.84203	0.81928	0.78868
476.113	0.8507	0.89838	0.83087	0.84412	0.82243	0.79104
474.688	0.85327	0.89967	0.83265	0.84606	0.82515	0.79309
473.262	0.85543	0.90046	0.8342	0.84768	0.82714	0.79439
471.837	0.85695	0.90067	0.83534	0.84886	0.82835	0.79486
470.411	0.85781	0.9005	0.83598	0.84955	0.82899	0.79477
468.986	0.85813	0.90031	0.83619	0.84989	0.8293	0.79453
467.56	0.85805	0.90037	0.8361	0.8501	0.82948	0.79457
466.135	0.85771	0.90067	0.83582	0.85031	0.82959	0.79514
464.709	0.85724	0.90108	0.8354	0.85058	0.8295	0.7961
463.284	0.85662	0.90132	0.835	0.85087	0.8289	0.79697
461.858	0.85562	0.90094	0.83453	0.85108	0.82746	0.79712
460.433	0.85403	0.89957	0.83363	0.85097	0.82518	0.79623
459.007	0.85199	0.89726	0.83208	0.85046	0.82236	0.79448
457.582	0.84992	0.89446	0.83014	0.84981	0.81953	0.79238
456.156	0.84846	0.8919	0.8284	0.8495	0.81733	0.79069
454.731	0.84825	0.89029	0.82751	0.84997	0.81646	0.79021
453.305	0.84954	0.89003	0.82781	0.85131	0.81727	0.79136
451.88	0.85197	0.89086	0.8291	0.85294	0.81936	0.7938
450.454	0.85457	0.89206	0.83052	0.85382	0.82177	0.79646
449.029	0.85648	0.89301	0.83119	0.85313	0.82365	0.79835
447.603	0.85767	0.89381	0.83114	0.85126	0.8248	0.79944
446.178	0.859	0.89509	0.8314	0.84977	0.82586	0.80076
444.752	0.86151	0.89759	0.83319	0.85046	0.82797	0.80365
443.327	0.86574	0.90153	0.83709	0.85427	0.83201	0.80885
441.901	0.87144	0.90641	0.84283	0.86086	0.83798	0.81617
440.476	0.87779	0.91128	0.84954	0.86889	0.84513	0.82466
439.05	0.88382	0.91535	0.85627	0.87673	0.85248	0.8331
437.625	0.889	0.91854	0.86247	0.88334	0.85929	0.84065
436.199	0.89351	0.92138	0.86824	0.88874	0.86541	0.8473
434.774	0.89801	0.92467	0.87402	0.89365	0.87127	0.85359
433.348	0.90289	0.92875	0.88005	0.89868	0.87746	0.85987
431.923	0.90797	0.93338	0.88614	0.90394	0.88414	0.86605
430.497	0.91288	0.93798	0.89201	0.90931	0.89104	0.87196
429.072	0.91744	0.94203	0.89759	0.91477	0.89777	0.87767
427.646	0.92172	0.94548	0.90302	0.92043	0.90401	0.8835
426.221	0.9259	0.94853	0.90844	0.92637	0.90945	0.88971
424.795	0.93008	0.9514	0.91408	0.93252	0.91378	0.89654
423.37	0.93442	0.95456	0.92067	0.9386	0.91763	0.90424
421.944	0.93914	0.95851	0.92847	0.94418	0.92239	0.91246
420.519	0.94417	0.96317	0.93661	0.94895	0.92866	0.92037
419.094	0.94929	0.9681	0.94401	0.95295	0.9362	0.92738
417.668	0.95433	0.97282	0.94991	0.95661	0.94448	0.93331
416.243	0.95927	0.97692	0.95412	0.96037	0.95275	0.93834
414.817	0.9641	0.98016	0.95702	0.96451	0.96005	0.94294
413.392	0.96878	0.98254	0.95961	0.96907	0.96563	0.94777
411.966	0.97339	0.98463	0.96311	0.97387	0.96994	0.9534
410.541	0.97802	0.98711	0.96773	0.97848	0.97413	0.95954
409.115	0.98256	0.99004	0.97268	0.98245	0.97865	0.96554
407.69	0.98676	0.99314	0.97722	0.98557	0.98354	0.97105
406.264	0.99038	0.9959	0.98088	0.98785	0.98854	0.97596
404.839	0.99314	0.99766	0.98354	0.98941	0.99295	0.98026
403.413	0.99314	0.99766	0.98354	0.98941	0.99295	0.98026
401.988	0.99314	0.99766	0.98354	0.98941	0.99295	0.98026
400.562	0.99314	0.99766	0.98354	0.98941	0.99295	0.98026
399.137	0.99314	0.99766	0.98354	0.98941	0.99295	0.98026

## Sheet: Fig. 3d
	Pristine COF		COF-CDN-6		COF-CDN-8		COF-CDN-10		COF-CDN-12		COF-CDN-15
Time (s)	Water contact angle (°)	Standard deviation	Water contact angle (°)	Standard deviation	Water contact angle (°)	Standard deviation	Water contact angle (°)	Standard deviation	Water contact angle (°)	Standard deviation	Water contact angle (°)	Standard deviation
0	74.665	0.24749	64.88	0.29698	61.335	0.51619	58.89	0.39598	51.14	3.5921	49.655	1.54856
0.49102	72.41	0.32527	62.63	3.31633	60.53	1.93747	59.465	0.61518	51.575	3.16077	42.45	0.43841
0.98249	70.54	2.34759	60.83	0.11314	56.745	2.45366	56.35	1.10309	46.635	0.10607	39.145	0.16263
1.47305	70.895	1.25158	59.13	2.89914	55.09	2.57387	54.02	1.47078	44.685	0.10607	37.035	0.10607
1.96474	69.69	2.885	57.8	3.52139	55.115	0.60104	52.33	1.99404	41.69	1.66877	35.45	0.45255
2.45589	68.915	1.94454	57.31	3.78413	53.365	0.44548	50.225	1.36472	39.825	1.68999	33.785	0.54447
2.94679	68.815	2.05768	56.73	2.28618	54.075	1.35057	48.435	1.44957	38.025	1.94454	31.45	0.28284
3.43736	68.82	2.71529	56.1	1.07516	51.76	0.07071	47.86	0.59397	36.405	1.85969	29.51	0.41012
3.92812	68.57	2.60215	55.5	2.17415	50.485	0.62933	45.91	0.86267	34.68	1.85262	27.545	0.47376
4.42006	68.59	2.885	55.05	2.84889	50.035	1.08187	44.01	0.60811	33.45	1.41421	24.95	1.54149
4.91019	68.4	2.81428	54.06	3.14587	48.895	1.27986	41.315	0.95459	30.03	4.05879	23.66	0.98995
5.40192	68.415	5.36694	53.29	2.79939	47.545	1.64756	39.805	0.74246	27.29	0.2687	22.04	2.19203
5.89227	68.61	1.47078	52.26	3.9944	46.535	0.10607	38.32	0.60811	26.69	1.0748	19.59	2.19203
6.38328	68.12	2.23446	51.47	2.70448	46.15	0.84853	36.945	0.34648	24.43	0.86267	17.26	3.21026
6.8744	67.12	3.36583	50.78	2.71863	43.89	2.58801	35.225	0.55861	22.7	0.41012	15.43	2.00818
7.36567	66.68	4.48306	49.69	3.22365	42.275	1.64756	33.415	0.94045	18.29	0.22627	14.255	1.1243
7.85724	67.435	2.70822	47.63	3.17006	41.435	1.492	32.165	0.51619	18.205	1.98697	13.18	0.31113
8.34745	67.915	2.43952	46.09	2.79828	40.785	1.42128	30.75	0.45255	15.605	2.41123	12.03	0.25456
8.83935	66.605	4.88611	45.54	2.33568	39.625	1.19501	28.995	1.7607	13.995	1.16673	11.045	0.30406
9.33038	66.05	4.65276	45.17	1.97616	39.305	0.81317	29.16	0.6364	13.17	0.29698	8.97	0.08485
9.82104	65.67	4.35578	44.85	2.6468	38.38	0.76368	27.69	0.56569	12.735	0.91217	6.98	0.73539
10.3116	65.77	4.6669	44.41	2.56084	37.6	0.5374	26.88	1.20208	10.905	0.02121	4.995	0.53033
10.8034	65.68	4.63862	43.34	2.32042	36.69	0.45255	25.875	1.36472	10.4	1.45664	--	--
11.2936	65.64	4.61034	42.63	2.72049	35.75	0.04243	24.81	2.20617	8.93	0.22627	--	--
11.7865	65.59	4.6669	41.26	1.33159	32.465	3.85373	23.62	2.91328	7.995	0.51619	--	--
12.2757	65.79	4.24264	40.76	3.14774	31.22	4.29921	22.41	2.87085	6.685	0.30406	--	--
12.7668	64.935	4.8154	39.52	2.9397	31.18	4.18607	20.36	2.37588	5.915	0.8556	--	--
13.2579	65.835	4.12243	38.89	2.99924	30.37	4.01637	18.885	2.22739	--	--	--	--
13.7488	65.745	4.22143	38.42	3.10829	29.205	2.65165	17.055	3.40118	--	--	--	--
14.2404	65.865	4.02344	37.35	2.98621	29.04	3.26683	16.338	2.83974	--	--	--	--
14.7311	64.105	6.4276	37.09	3.20021	27.355	2.42538	14.41	2.75772	--	--	--	--
15.2228	64.62	4.15779	36.09	3.17491	26.145	2.96278	13.755	3.06177	--	--	--	--
15.714	64.425	1.42128	34.27	1.64867	25.78	2.47487	11.7	2.64458	--	--	--	--
16.2049	63.625	2.43952	34.51	3.25976	23.97	0.35355	8.97	2.12132	--	--	--	--
16.6959	63.01	6.23668	33.56	2.80833	23.385	0.64347	6.44	1.48492	--	--	--	--
17.1861	63.145	3.48604	30.34	2.72943	23.52	0.07071	--	--	--	--	--	--
17.6768	62.96	1.62635	29.06	3.8608	23	0.96167	--	--	--	--	--	--
18.1681	63.9	1.72534	28.015	3.01935	22.77	1.06066	--	--	--	--	--	--
18.6592	64.835	2.43952	29.14	1.16188	22.265	0.65761	--	--	--	--	--	--
19.1499	64.585	2.66579	28.51	2.89318	21.715	0.62933	--	--	--	--	--	--
19.6414	64.26	3.11127	26.495	2.5668	20.875	0.37477	--	--	--	--	--	--
20.1323	64.35	4.70933	26.475	0.02121	20.075	0.34648	--	--	--	--	--	--
20.6235	64.505	5.14067	27.37	2.07889	19.705	0.30406	--	--	--	--	--	--
21.1143	64.22	4.82247	26.18	0.69296	19.125	0.70004	--	--	--	--	--	--
21.606	64.15	4.89318	24.715	0.86974	17.445	0.51619	--	--	--	--	--	--
22.0965	64.24	4.73762	24.29	0.5374	15.145	2.18496	--	--	--	--	--	--
22.5873	62.275	7.45998	23.52	1.40007	15.69	2.03647	--	--	--	--	--	--
23.0785	64.38	3.79009	22.645	2.0294	15.45	2.85671	--	--	--	--	--	--
23.5701	63.91	4.96389	21.825	0.67175	15.4	1.23037	--	--	--	--	--	--
24.0609	63.17	5.89727	21.325	0.62933	13.215	2.01525	--	--	--	--	--	--
24.552	63.19	5.37401	20.52	0.04243	11.96	2.2486	--	--	--	--	--	--
25.0433	63.615	4.61741	19.9	0.18385	12.09	3.56382	--	--	--	--	--	--
25.5338	65.28	2.2486	19.13	0.72125	10.1	4.05879	--	--	--	--	--	--
26.0255	61.96	6.77408	18.59	0.83439	9.08	3.83252	--	--	--	--	--	--
26.5159	64.505	5.01339	18.06	0.98995	8.4	4.42649	--	--	--	--	--	--
27.007	63.165	4.91439	17.16	1.64049	6.905	3.88202	--	--	--	--	--	--
27.4987	63.74	4.32749	17.935	0.60104	--	--	--	--	--	--	--	--
27.9896	63.285	4.88611	15.78	2.34759	--	--	--	--	--	--	--	--
28.4798	62.49	5.52958	15.68	1.45664	--	--	--	--	--	--	--	--
28.9718	62.08	6.1094	15.495	1.52028	--	--	--	--	--	--	--	--
29.4628	63.505	4.0093	15.975	0.23335	--	--	--	--	--	--	--	--
29.9529	60.29	8.57013	15.535	0.2192	--	--	--	--	--	--	--	--
30.4441	61.94	6.27911	15.47	1.28693	--	--	--	--	--	--	--	--
30.936	62.655	5.19723	13.385	2.0294	--	--	--	--	--	--	--	--
31.4263	62.545	5.16895	13.12	1.79605	--	--	--	--	--	--	--	--
31.9171	62.81	4.73762	12.605	1.84555	--	--	--	--	--	--	--	--
32.4083	61.98	5.75585	12.58	2.26274	--	--	--	--	--	--	--	--
32.8996	62.375	4.91439	11.685	1.90212	--	--	--	--	--	--	--	--
33.3901	61.285	6.01748	11.555	1.61927	--	--	--	--	--	--	--	--
33.8812	59.61	8.69741	10.32	3.33754	--	--	--	--	--	--	--	--
34.3732	61.75	4.17193	8.995	4.06586	--	--	--	--	--	--	--	--
34.8634	61.17	6.33568	8.305	4.56084	--	--	--	--	--	--	--	--
35.3547	62.055	4.85782	8.075	4.60327	--	--	--	--	--	--	--	--
35.846	63.375	2.93449	6.61	4.87904	--	--	--	--	--	--	--	--
36.3372	66.045	0.20506	--	--	--	--	--	--	--	--	--	--
36.8274	61.66	5.31744	--	--	--	--	--	--	--	--	--	--
37.319	61.72	5.16188	--	--	--	--	--	--	--	--	--	--
37.8098	61.22	5.8407	--	--	--	--	--	--	--	--	--	--
38.3006	60.21	7.26906	--	--	--	--	--	--	--	--	--	--
38.7916	61.19	5.8407	--	--	--	--	--	--	--	--	--	--
39.2835	60.865	6.24375	--	--	--	--	--	--	--	--	--	--
39.7737	61.19	5.82656	--	--	--	--	--	--	--	--	--	--
40.2645	61.575	5.2538	--	--	--	--	--	--	--	--	--	--
40.7567	63.105	3.04763	--	--	--	--	--	--	--	--	--	--
41.2477	61.105	5.81949	--	--	--	--	--	--	--	--	--	--
41.7381	60.585	6.31446	--	--	--	--	--	--	--	--	--	--
42.2297	61.01	5.31744	--	--	--	--	--	--	--	--	--	--
42.7206	69.09	5.71342	--	--	--	--	--	--	--	--	--	--
43.2112	61.645	4.41942	--	--	--	--	--	--	--	--	--	--
43.7024	60.91	5.34573	--	--	--	--	--	--	--	--	--	--
44.193	57.34	0.18385	--	--	--	--	--	--	--	--	--	--
44.685	60.555	5.50836	--	--	--	--	--	--	--	--	--	--
45.1757	60.44	5.62857	--	--	--	--	--	--	--	--	--	--
45.6659	60.745	5.05581	--	--	--	--	--	--	--	--	--	--
46.1573	54.505	0.23335	--	--	--	--	--	--	--	--	--	--
46.6481	64.585	0.68589	--	--	--	--	--	--	--	--	--	--
47.1392	57.01	0.70711	--	--	--	--	--	--	--	--	--	--
47.6302	59.69	6.29325	--	--	--	--	--	--	--	--	--	--
48.1219	58.095	8.37922	--	--	--	--	--	--	--	--	--	--
48.6131	73.31	12.8835	--	--	--	--	--	--	--	--	--	--
49.1033	60.255	5.19723	--	--	--	--	--	--	--	--	--	--
49.5952	59.095	7.064	--	--	--	--	--	--	--	--	--	--
50.0858	59.92	5.98212	--	--	--	--	--	--	--	--	--	--
50.5764	61.02	4.07294	--	--	--	--	--	--	--	--	--	--
51.068	58.715	6.24375	--	--	--	--	--	--	--	--	--	--
51.5593	58.645	7.54483	--	--	--	--	--	--	--	--	--	--
52.0497	58.845	5.94677	--	--	--	--	--	--	--	--	--	--
52.5405	59.68	5.60029	--	--	--	--	--	--	--	--	--	--
53.0321	53.775	13.8239	--	--	--	--	--	--	--	--	--	--
53.5236	56.025	10.5571	--	--	--	--	--	--	--	--	--	--
54.014	59.645	5.57907	--	--	--	--	--	--	--	--	--	--
54.5052	59.015	5.09824	--	--	--	--	--	--	--	--	--	--
54.9964	59.185	5.72049	--	--	--	--	--	--	--	--	--	--
55.4876	60.495	3.81131	--	--	--	--	--	--	--	--	--	--
55.9777	60.035	4.46184	--	--	--	--	--	--	--	--	--	--
56.4686	59.225	5.49422	--	--	--	--	--	--	--	--	--	--
56.9607	60.63	3.84666	--	--	--	--	--	--	--	--	--	--
57.451	58.57	6.36396	--	--	--	--	--	--	--	--	--	--
57.9422	58.96	5.85484	--	--	--	--	--	--	--	--	--	--
58.4336	58.47	6.43467	--	--	--	--	--	--	--	--	--	--
58.924	58.67	5.99627	--	--	--	--	--	--	--	--	--	--
59.415	59.495	4.85782	--	--	--	--	--	--	--	--	--	--
59.9067	58.945	6.66802	--	--	--	--	--	--	--	--	--	--
60.3969	58.52	6.19426	--	--	--	--	--	--	--	--	--	--
60.8882	58.405	6.08819	--	--	--	--	--	--	--	--	--	--
61.3792	60	4.63862	--	--	--	--	--	--	--	--	--	--
61.8702	57.86	6.57609	--	--	--	--	--	--	--	--	--	--
62.3613	58.225	6.86601	--	--	--	--	--	--	--	--	--	--
62.8522	58.75	5.82656	--	--	--	--	--	--	--	--	--	--
63.3437	59.58	4.90732	--	--	--	--	--	--	--	--	--	--
63.8353	59.14	4.6669	--	--	--	--	--	--	--	--	--	--
64.3263	58.85	5.69928	--	--	--	--	--	--	--	--	--	--
64.8172	59.48	4.03051	--	--	--	--	--	--	--	--	--	--
65.3077	60.125	3.72645	--	--	--	--	--	--	--	--	--	--
65.7984	59.97	3.6911	--	--	--	--	--	--	--	--	--	--
66.2899	60.105	3.82545	--	--	--	--	--	--	--	--	--	--
66.7812	58.505	1.56271	--	--	--	--	--	--	--	--	--	--
67.2719	60.03	3.70524	--	--	--	--	--	--	--	--	--	--
67.7635	59.47	4.61034	--	--	--	--	--	--	--	--	--	--
68.2545	59.42	4.63862	--	--	--	--	--	--	--	--	--	--
68.7443	59.335	4.65983	--	--	--	--	--	--	--	--	--	--
69.2354	59.265	4.7164	--	--	--	--	--	--	--	--	--	--
69.7276	59.05	4.78004	--	--	--	--	--	--	--	--	--	--
70.2187	58.915	4.8154	--	--	--	--	--	--	--	--	--	--
70.7077	59.8	6.23668	--	--	--	--	--	--	--	--	--	--
71.2007	58.655	4.64569	--	--	--	--	--	--	--	--	--	--
71.6916	58.655	4.8154	--	--	--	--	--	--	--	--	--	--
72.1828	58.29	4.34164	--	--	--	--	--	--	--	--	--	--
72.6734	58.515	4.61741	--	--	--	--	--	--	--	--	--	--
73.1646	58.55	4.65276	--	--	--	--	--	--	--	--	--	--
73.6559	58.51	4.55377	--	--	--	--	--	--	--	--	--	--
74.147	58.52	4.53963	--	--	--	--	--	--	--	--	--	--
74.6375	58.45	4.34164	--	--	--	--	--	--	--	--	--	--
75.1282	58.175	4.68812	--	--	--	--	--	--	--	--	--	--
75.6192	58.395	4.49013	--	--	--	--	--	--	--	--	--	--
76.1102	57.935	5.04167	--	--	--	--	--	--	--	--	--	--
76.6011	57.75	5.4023	--	--	--	--	--	--	--	--	--	--
77.0926	58.195	4.75883	--	--	--	--	--	--	--	--	--	--
77.5842	57.865	5.0841	--	--	--	--	--	--	--	--	--	--
78.0746	58.035	4.80126	--	--	--	--	--	--	--	--	--	--
78.5653	57.98	4.80833	--	--	--	--	--	--	--	--	--	--
79.0576	57.915	4.8154	--	--	--	--	--	--	--	--	--	--
79.5482	57.88	4.69519	--	--	--	--	--	--	--	--	--	--
80.0388	57.855	4.60327	--	--	--	--	--	--	--	--	--	--
80.5304	59.15	2.60215	--	--	--	--	--	--	--	--	--	--
81.0207	57.655	4.51841	--	--	--	--	--	--	--	--	--	--
81.5119	57.53	4.56791	--	--	--	--	--	--	--	--	--	--
82.0026	57.515	4.39113	--	--	--	--	--	--	--	--	--	--
82.4938	57.325	4.41942	--	--	--	--	--	--	--	--	--	--
82.9848	57.58	4.29921	--	--	--	--	--	--	--	--	--	--
83.4766	57.23	4.80833	--	--	--	--	--	--	--	--	--	--
83.9668	57.015	4.78711	--	--	--	--	--	--	--	--	--	--
84.458	57.065	4.84368	--	--	--	--	--	--	--	--	--	--
84.9498	56.955	4.91439	--	--	--	--	--	--	--	--	--	--
85.4404	56.29	5.79828	--	--	--	--	--	--	--	--	--	--
85.9311	55.88	6.50538	--	--	--	--	--	--	--	--	--	--
86.4226	55.92	6.6468	--	--	--	--	--	--	--	--	--	--
86.9131	56.69	4.78004	--	--	--	--	--	--	--	--	--	--
87.405	56.77	4.87904	--	--	--	--	--	--	--	--	--	--
87.8953	56.645	4.84368	--	--	--	--	--	--	--	--	--	--
88.3867	58.475	7.54483	--	--	--	--	--	--	--	--	--	--
88.8781	56.385	4.88611	--	--	--	--	--	--	--	--	--	--
89.3691	56.275	4.94268	--	--	--	--	--	--	--	--	--	--
89.8594	56.185	5.02753	--	--	--	--	--	--	--	--	--	--
90.3503	56.06	5.38815	--	--	--	--	--	--	--	--	--	--
90.8413	55.865	5.11238	--	--	--	--	--	--	--	--	--	--
91.3323	55.73	5.17602	--	--	--	--	--	--	--	--	--	--
91.8233	56.225	6.21547	--	--	--	--	--	--	--	--	--	--
92.3152	55.52	5.21845	--	--	--	--	--	--	--	--	--	--
92.8056	55.47	5.31744	--	--	--	--	--	--	--	--	--	--
93.2973	54.86	5.99627	--	--	--	--	--	--	--	--	--	--
93.7874	55.005	6.27204	--	--	--	--	--	--	--	--	--	--
94.2793	54.88	6.42053	--	--	--	--	--	--	--	--	--	--
94.7695	54.92	6.34982	--	--	--	--	--	--	--	--	--	--
95.261	54.615	6.10233	--	--	--	--	--	--	--	--	--	--
95.7515	54.525	6.18718	--	--	--	--	--	--	--	--	--	--
96.2429	54.435	6.22961	--	--	--	--	--	--	--	--	--	--
96.7345	54.89	5.34573	--	--	--	--	--	--	--	--	--	--
97.2248	54.92	5.31744	--	--	--	--	--	--	--	--	--	--
97.716	54.66	5.50129	--	--	--	--	--	--	--	--	--	--
98.2067	54.66	5.28916	--	--	--	--	--	--	--	--	--	--
98.6985	54.61	5.26087	--	--	--	--	--	--	--	--	--	--
99.1895	54.33	5.34573	--	--	--	--	--	--	--	--	--	--
99.6807	54.515	5.11238	--	--	--	--	--	--	--	--	--	--
100.172	54.395	4.94268	--	--	--	--	--	--	--	--	--	--
100.663	54.42	4.99217	--	--	--	--	--	--	--	--	--	--
101.153	54.335	4.97096	--	--	--	--	--	--	--	--	--	--
101.645	54.245	5.02753	--	--	--	--	--	--	--	--	--	--
102.136	54.53	5.50129	--	--	--	--	--	--	--	--	--	--
102.627	54.45	5.52958	--	--	--	--	--	--	--	--	--	--
103.117	54.315	5.69221	--	--	--	--	--	--	--	--	--	--
103.608	54.22	5.79828	--	--	--	--	--	--	--	--	--	--
104.1	53.69	6.50538	--	--	--	--	--	--	--	--	--	--
104.59	54.04	5.95384	--	--	--	--	--	--	--	--	--	--
105.082	54.015	5.90434	--	--	--	--	--	--	--	--	--	--
105.573	53.955	5.81949	--	--	--	--	--	--	--	--	--	--
106.064	53.88	5.82656	--	--	--	--	--	--	--	--	--	--
106.554	53.815	5.81949	--	--	--	--	--	--	--	--	--	--
107.045	53.79	5.64271	--	--	--	--	--	--	--	--	--	--
107.537	53.62	5.69928	--	--	--	--	--	--	--	--	--	--
108.027	53.575	5.6215	--	--	--	--	--	--	--	--	--	--
108.519	53.585	5.40937	--	--	--	--	--	--	--	--	--	--
109.01	53.42	5.48715	--	--	--	--	--	--	--	--	--	--
109.501	53.295	5.53665	--	--	--	--	--	--	--	--	--	--
109.992	53.125	5.69221	--	--	--	--	--	--	--	--	--	--
110.483	53.015	5.77706	--	--	--	--	--	--	--	--	--	--
110.974	52.9	5.91141	--	--	--	--	--	--	--	--	--	--
111.465	52.895	5.90434	--	--	--	--	--	--	--	--	--	--
111.957	52.85	5.98212	--	--	--	--	--	--	--	--	--	--
112.448	52.875	5.96091	--	--	--	--	--	--	--	--	--	--
112.939	52.85	5.95384	--	--	--	--	--	--	--	--	--	--
113.429	52.87	5.85484	--	--	--	--	--	--	--	--	--	--
113.921	52.835	5.83363	--	--	--	--	--	--	--	--	--	--
114.411	52.735	5.8902	--	--	--	--	--	--	--	--	--	--
114.902	52.655	5.84777	--	--	--	--	--	--	--	--	--	--
115.394	52.515	5.93263	--	--	--	--	--	--	--	--	--	--
115.884	51.37	7.35391	--	--	--	--	--	--	--	--	--	--
116.375	51.815	6.59731	--	--	--	--	--	--	--	--	--	--
116.866	51.295	7.14885	--	--	--	--	--	--	--	--	--	--
117.357	51.455	6.83772	--	--	--	--	--	--	--	--	--	--
117.849	51.35	6.83065	--	--	--	--	--	--	--	--	--	--
118.34	51.01	7.19835	--	--	--	--	--	--	--	--	--	--
118.83	51.22	6.84479	--	--	--	--	--	--	--	--	--	--
119.322	51.62	6.29325	--	--	--	--	--	--	--	--	--	--
119.813	51.575	6.27204	--	--	--	--	--	--	--	--	--	--
120.303	51.575	6.28618	--	--	--	--	--	--	--	--	--	--
120.794	51.46	6.22254	--	--	--	--	--	--	--	--	--	--
121.286	51.47	6.1094	--	--	--	--	--	--	--	--	--	--
121.777	51.435	6.13062	--	--	--	--	--	--	--	--	--	--
122.268	51.335	6.07405	--	--	--	--	--	--	--	--	--	--
122.758	51.12	6.26497	--	--	--	--	--	--	--	--	--	--
123.25	51.085	6.17304	--	--	--	--	--	--	--	--	--	--
123.741	50.765	6.41346	--	--	--	--	--	--	--	--	--	--
124.232	50.765	6.24375	--	--	--	--	--	--	--	--	--	--
124.724	50.275	6.80944	--	--	--	--	--	--	--	--	--	--
125.215	50.48	6.34982	--	--	--	--	--	--	--	--	--	--
125.705	50.525	6.5266	--	--	--	--	--	--	--	--	--	--
126.197	50.325	6.66802	--	--	--	--	--	--	--	--	--	--
126.688	50.455	6.47003	--	--	--	--	--	--	--	--	--	--
127.178	50.33	6.50538	--	--	--	--	--	--	--	--	--	--
127.669	50.47	6.26497	--	--	--	--	--	--	--	--	--	--
128.161	50.37	6.39225	--	--	--	--	--	--	--	--	--	--
128.651	50.28	6.50538	--	--	--	--	--	--	--	--	--	--
129.142	50.14	6.59024	--	--	--	--	--	--	--	--	--	--
129.633	50.065	6.73873	--	--	--	--	--	--	--	--	--	--
130.125	50.015	6.6963	--	--	--	--	--	--	--	--	--	--
130.616	49.63	6.61852	--	--	--	--	--	--	--	--	--	--
131.106	49.6	6.46296	--	--	--	--	--	--	--	--	--	--
131.598	49.445	6.49831	--	--	--	--	--	--	--	--	--	--
132.089	49.385	6.4276	--	--	--	--	--	--	--	--	--	--
132.579	49.315	6.24375	--	--	--	--	--	--	--	--	--	--
133.071	49.285	6.10233	--	--	--	--	--	--	--	--	--	--
133.562	49.17	6.16597	--	--	--	--	--	--	--	--	--	--
134.053	49.055	6.14476	--	--	--	--	--	--	--	--	--	--
134.544	48.94	6.1094	--	--	--	--	--	--	--	--	--	--
135.034	48.965	5.94677	--	--	--	--	--	--	--	--	--	--
135.526	48.685	6.28618	--	--	--	--	--	--	--	--	--	--
136.017	48.765	6.13062	--	--	--	--	--	--	--	--	--	--
136.508	48.65	6.23668	--	--	--	--	--	--	--	--	--	--
136.999	48.445	6.54074	--	--	--	--	--	--	--	--	--	--
137.49	48.39	6.61852	--	--	--	--	--	--	--	--	--	--
137.981	48.515	6.38517	--	--	--	--	--	--	--	--	--	--
138.472	48.47	6.3781	--	--	--	--	--	--	--	--	--	--
138.963	48.43	6.36396	--	--	--	--	--	--	--	--	--	--
139.454	48.525	6.17304	--	--	--	--	--	--	--	--	--	--
139.945	48.4	6.16597	--	--	--	--	--	--	--	--	--	--
140.437	48.25	6.26497	--	--	--	--	--	--	--	--	--	--
140.927	48.195	6.14476	--	--	--	--	--	--	--	--	--	--
141.418	48.035	6.18718	--	--	--	--	--	--	--	--	--	--
141.909	47.99	6.1094	--	--	--	--	--	--	--	--	--	--
142.4	47.83	6.23668	--	--	--	--	--	--	--	--	--	--
142.892	47.895	6.03162	--	--	--	--	--	--	--	--	--	--
143.382	47.515	6.38517	--	--	--	--	--	--	--	--	--	--
143.874	47.445	6.41346	--	--	--	--	--	--	--	--	--	--
144.365	47.42	6.43467	--	--	--	--	--	--	--	--	--	--
144.855	47.805	5.91848	--	--	--	--	--	--	--	--	--	--
145.346	47.275	6.62559	--	--	--	--	--	--	--	--	--	--
145.837	47.465	6.04576	--	--	--	--	--	--	--	--	--	--
146.328	47.21	6.68923	--	--	--	--	--	--	--	--	--	--
146.819	47.17	6.7458	--	--	--	--	--	--	--	--	--	--
147.311	47.3	6.1094	--	--	--	--	--	--	--	--	--	--
147.802	46.915	6.61145	--	--	--	--	--	--	--	--	--	--
148.293	46.715	6.6963	--	--	--	--	--	--	--	--	--	--
148.783	47.07	6.05283	--	--	--	--	--	--	--	--	--	--
149.275	46.04	7.97616	--	--	--	--	--	--	--	--	--	--
149.765	45.54	7.48119	--	--	--	--	--	--	--	--	--	--
150.257	45.765	7.96909	--	--	--	--	--	--	--	--	--	--
150.748	45.575	8.08223	--	--	--	--	--	--	--	--	--	--
151.239	45.495	7.99738	--	--	--	--	--	--	--	--	--	--
151.73	45.53	7.86303	--	--	--	--	--	--	--	--	--	--
152.221	45.36	7.90545	--	--	--	--	--	--	--	--	--	--
152.712	45.28	7.93374	--	--	--	--	--	--	--	--	--	--
153.202	45.355	7.85596	--	--	--	--	--	--	--	--	--	--
153.694	45.16	8.01859	--	--	--	--	--	--	--	--	--	--
154.185	45.215	7.99738	--	--	--	--	--	--	--	--	--	--
154.676	45.115	8.09637	--	--	--	--	--	--	--	--	--	--
155.168	45.01	8.17415	--	--	--	--	--	--	--	--	--	--
155.658	44.9	8.20244	--	--	--	--	--	--	--	--	--	--
156.149	44.655	8.4075	--	--	--	--	--	--	--	--	--	--
156.64	44.51	8.34386	--	--	--	--	--	--	--	--	--	--
157.132	44.82	8.65499	--	--	--	--	--	--	--	--	--	--
157.623	44.385	8.12466	--	--	--	--	--	--	--	--	--	--
158.114	44.205	8.12466	--	--	--	--	--	--	--	--	--	--
158.605	44.565	8.33679	--	--	--	--	--	--	--	--	--	--
159.096	44.13	7.79232	--	--	--	--	--	--	--	--	--	--
159.587	43.96	7.87717	--	--	--	--	--	--	--	--	--	--
160.077	44.28	8.1883	--	--	--	--	--	--	--	--	--	--
160.568	43.965	7.67211	--	--	--	--	--	--	--	--	--	--
161.059	44.09	8.42871	--	--	--	--	--	--	--	--	--	--
161.55	43.575	8.1388	--	--	--	--	--	--	--	--	--	--
162.042	43.925	7.65797	--	--	--	--	--	--	--	--	--	--
162.532	43.09	8.71156	--	--	--	--	--	--	--	--	--	--
163.024	42.355	9.72272	--	--	--	--	--	--	--	--	--	--
163.514	42.72	9.09339	--	--	--	--	--	--	--	--	--	--
164.006	43.67	7.70746	--	--	--	--	--	--	--	--	--	--
164.497	43.325	7.88424	--	--	--	--	--	--	--	--	--	--
164.988	43.01	8.24487	--	--	--	--	--	--	--	--	--	--
165.479	43.28	7.53776	--	--	--	--	--	--	--	--	--	--
165.97	42.925	7.82767	--	--	--	--	--	--	--	--	--	--
166.461	43.185	7.3327	--	--	--	--	--	--	--	--	--	--
166.952	42.345	8.3085	--	--	--	--	--	--	--	--	--	--
167.443	43	8.44285	--	--	--	--	--	--	--	--	--	--
167.934	44.32	9.07925	--	--	--	--	--	--	--	--	--	--
168.426	44.035	9.02975	--	--	--	--	--	--	--	--	--	--
168.917	42.34	9.09339	--	--	--	--	--	--	--	--	--	--
169.407	42.755	10.8117	--	--	--	--	--	--	--	--	--	--
169.898	41.265	10.4298	--	--	--	--	--	--	--	--	--	--
170.39	41.265	10.4723	--	--	--	--	--	--	--	--	--	--
170.88	43.34	7.48119	--	--	--	--	--	--	--	--	--	--
171.371	41.19	9.30553	--	--	--	--	--	--	--	--	--	--
171.862	44.62	9.61665	--	--	--	--	--	--	--	--	--	--
172.354	42.315	8.57721	--	--	--	--	--	--	--	--	--	--
172.844	41.63	9.39038	--	--	--	--	--	--	--	--	--	--
173.336	42.415	10.246	--	--	--	--	--	--	--	--	--	--
173.826	42.785	9.65201	--	--	--	--	--	--	--	--	--	--
174.318	41.3	11.243	--	--	--	--	--	--	--	--	--	--
174.808	41.725	10.5147	--	--	--	--	--	--	--	--	--	--
175.3	41.46	10.4935	--	--	--	--	--	--	--	--	--	--
175.79	43.125	7.99738	--	--	--	--	--	--	--	--	--	--
176.282	42.505	8.95904	--	--	--	--	--	--	--	--	--	--
176.772	42.1	10.0692	--	--	--	--	--	--	--	--	--	--
177.263	41.355	10.4157	--	--	--	--	--	--	--	--	--	--
177.754	41.72	9.78636	--	--	--	--	--	--	--	--	--	--
178.246	42.205	8.83176	--	--	--	--	--	--	--	--	--	--
178.737	41.32	10.4228	--	--	--	--	--	--	--	--	--	--
179.227	41.705	9.60958	--	--	--	--	--	--	--	--	--	--
179.719	40.535	11.2783	--	--	--	--	--	--	--	--	--	--
180.21	41.455	9.68029	--	--	--	--	--	--	--	--	--	--
180.701	39.83	6.53367	--	--	--	--	--	--	--	--	--	--
181.192	46.64	15.7402	--	--	--	--	--	--	--	--	--	--
181.683	39.14	10.3662	--	--	--	--	--	--	--	--	--	--
182.174	38.91	10.4369	--	--	--	--	--	--	--	--	--	--
182.665	41.35	11.738	--	--	--	--	--	--	--	--	--	--
183.157	40.36	10.6349	--	--	--	--	--	--	--	--	--	--
183.648	40.36	10.3662	--	--	--	--	--	--	--	--	--	--
184.139	41.695	8.35093	--	--	--	--	--	--	--	--	--	--
184.63	40.11	10.5076	--	--	--	--	--	--	--	--	--	--
185.12	40.635	9.82171	--	--	--	--	--	--	--	--	--	--
185.611	39.755	11.0521	--	--	--	--	--	--	--	--	--	--
186.103	40.275	10.2743	--	--	--	--	--	--	--	--	--	--
186.593	42.27	9.77222	--	--	--	--	--	--	--	--	--	--
187.085	40.61	9.77222	--	--	--	--	--	--	--	--	--	--
187.575	39.605	11.1369	--	--	--	--	--	--	--	--	--	--
188.067	40.07	10.3803	--	--	--	--	--	--	--	--	--	--
188.557	40.82	9.1641	--	--	--	--	--	--	--	--	--	--
189.048	37.855	13.2158	--	--	--	--	--	--	--	--	--	--
189.539	40.19	9.60251	--	--	--	--	--	--	--	--	--	--
190.03	40.615	8.54892	--	--	--	--	--	--	--	--	--	--
190.522	39.11	10.6632	--	--	--	--	--	--	--	--	--	--
191.013	39.305	10.1046	--	--	--	--	--	--	--	--	--	--
191.504	40.695	7.81353	--	--	--	--	--	--	--	--	--	--
191.996	39.295	9.66615	--	--	--	--	--	--	--	--	--	--
192.486	39.815	8.88833	--	--	--	--	--	--	--	--	--	--
192.976	40.34	8.96611	--	--	--	--	--	--	--	--	--	--
193.467	39.31	10.4935	--	--	--	--	--	--	--	--	--	--
193.958	37.86	11.54	--	--	--	--	--	--	--	--	--	--
194.451	39.92	8.61256	--	--	--	--	--	--	--	--	--	--
194.941	38.645	10.2601	--	--	--	--	--	--	--	--	--	--
195.433	38.625	10.246	--	--	--	--	--	--	--	--	--	--
195.923	38.605	10.246	--	--	--	--	--	--	--	--	--	--
196.415	39.715	8.36507	--	--	--	--	--	--	--	--	--	--
196.905	38.455	9.89242	--	--	--	--	--	--	--	--	--	--
197.396	37.79	10.5783	--	--	--	--	--	--	--	--	--	--
197.887	37.72	10.4086	--	--	--	--	--	--	--	--	--	--
198.378	35.78	14.0149	--	--	--	--	--	--	--	--	--	--
198.869	38.25	9.29138	--	--	--	--	--	--	--	--	--	--
199.36	38.715	8.54892	--	--	--	--	--	--	--	--	--	--
199.852	38.87	9.20653	--	--	--	--	--	--	--	--	--	--
200.343	37.5	9.99849	--	--	--	--	--	--	--	--	--	--
200.833	37.425	10.048	--	--	--	--	--	--	--	--	--	--
201.324	38.22	9.06511	--	--	--	--	--	--	--	--	--	--
201.815	37.39	10.1682	--	--	--	--	--	--	--	--	--	--
202.306	37.115	11.4905	--	--	--	--	--	--	--	--	--	--
202.798	38.235	8.73277	--	--	--	--	--	--	--	--	--	--
203.289	37.28	10.0126	--	--	--	--	--	--	--	--	--	--
203.779	37.44	10.7763	--	--	--	--	--	--	--	--	--	--
204.27	37.465	10.5288	--	--	--	--	--	--	--	--	--	--
204.762	37.19	10.3238	--	--	--	--	--	--	--	--	--	--
205.252	36.745	9.83586	--	--	--	--	--	--	--	--	--	--
205.744	36.785	10.5712	--	--	--	--	--	--	--	--	--	--
206.234	36.35	10.0409	--	--	--	--	--	--	--	--	--	--
206.726	36.515	10.3733	--	--	--	--	--	--	--	--	--	--
207.217	36.255	10.6844	--	--	--	--	--	--	--	--	--	--
207.708	35.895	10.345	--	--	--	--	--	--	--	--	--	--
208.199	36.51	9.50352	--	--	--	--	--	--	--	--	--	--
208.69	35.505	10.9531	--	--	--	--	--	--	--	--	--	--
209.181	36.25	10.4935	--	--	--	--	--	--	--	--	--	--
209.671	36.27	10.451	--	--	--	--	--	--	--	--	--	--
210.163	35.625	10.1753	--	--	--	--	--	--	--	--	--	--
210.655	35.71	9.95606	--	--	--	--	--	--	--	--	--	--
211.146	35.99	10.4228	--	--	--	--	--	--	--	--	--	--
211.637	35.37	9.89949	--	--	--	--	--	--	--	--	--	--
212.127	35.235	10.9955	--	--	--	--	--	--	--	--	--	--
212.619	35.415	10.4015	--	--	--	--	--	--	--	--	--	--
213.109	34.445	11.4905	--	--	--	--	--	--	--	--	--	--
213.6	35.16	10.4086	--	--	--	--	--	--	--	--	--	--
214.091	34.985	10.4298	--	--	--	--	--	--	--	--	--	--
214.583	34.885	10.3874	--	--	--	--	--	--	--	--	--	--
215.073	34.865	10.3308	--	--	--	--	--	--	--	--	--	--
215.564	34.67	9.95606	--	--	--	--	--	--	--	--	--	--
216.056	34.95	10.2106	--	--	--	--	--	--	--	--	--	--
216.547	34.865	10.3308	--	--	--	--	--	--	--	--	--	--
217.038	34.805	10.4723	--	--	--	--	--	--	--	--	--	--
217.529	34.555	10.8258	--	--	--	--	--	--	--	--	--	--
218.019	34.07	11.6531	--	--	--	--	--	--	--	--	--	--
218.511	34.565	10.9389	--	--	--	--	--	--	--	--	--	--
219.001	34.38	11.0026	--	--	--	--	--	--	--	--	--	--
219.493	34.175	11.1087	--	--	--	--	--	--	--	--	--	--
219.983	34.155	10.9107	--	--	--	--	--	--	--	--	--	--
220.474	34.17	11.0733	--	--	--	--	--	--	--	--	--	--
220.966	33.75	10.8753	--	--	--	--	--	--	--	--	--	--
221.457	33.54	11.6248	--	--	--	--	--	--	--	--	--	--
221.948	33.815	10.9107	--	--	--	--	--	--	--	--	--	--
222.438	33.795	10.9672	--	--	--	--	--	--	--	--	--	--
222.93	33.695	10.9955	--	--	--	--	--	--	--	--	--	--
223.422	33.545	11.0521	--	--	--	--	--	--	--	--	--	--
223.913	33.625	10.8965	--	--	--	--	--	--	--	--	--	--
224.404	33.58	11.1016	--	--	--	--	--	--	--	--	--	--
224.894	33.42	11.3137	--	--	--	--	--	--	--	--	--	--
225.385	32.755	12.2683	--	--	--	--	--	--	--	--	--	--
225.876	33.3	11.5541	--	--	--	--	--	--	--	--	--	--
226.367	32.98	11.9642	--	--	--	--	--	--	--	--	--	--
226.858	33.035	11.4905	--	--	--	--	--	--	--	--	--	--
227.349	33.115	11.0238	--	--	--	--	--	--	--	--	--	--
227.84	32.735	11.1935	--	--	--	--	--	--	--	--	--	--
228.331	32.805	10.8824	--	--	--	--	--	--	--	--	--	--
228.822	32.67	10.8612	--	--	--	--	--	--	--	--	--	--
229.313	32.515	10.7834	--	--	--	--	--	--	--	--	--	--
229.804	32.38	10.8329	--	--	--	--	--	--	--	--	--	--
230.295	32.355	11.2076	--	--	--	--	--	--	--	--	--	--
230.786	32.175	11.1511	--	--	--	--	--	--	--	--	--	--
231.277	32.125	11.2925	--	--	--	--	--	--	--	--	--	--
231.769	32.03	11.4127	--	--	--	--	--	--	--	--	--	--
232.26	32.02	11.5541	--	--	--	--	--	--	--	--	--	--
232.75	31.785	11.8299	--	--	--	--	--	--	--	--	--	--
233.242	31.725	11.8723	--	--	--	--	--	--	--	--	--	--
233.733	31.925	11.3632	--	--	--	--	--	--	--	--	--	--
234.223	31.61	11.4834	--	--	--	--	--	--	--	--	--	--
234.715	31.49	11.5117	--	--	--	--	--	--	--	--	--	--
235.206	31.52	11.1016	--	--	--	--	--	--	--	--	--	--
235.697	31.255	11.1794	--	--	--	--	--	--	--	--	--	--
236.188	30.84	11.3278	--	--	--	--	--	--	--	--	--	--
236.679	30.86	11.1864	--	--	--	--	--	--	--	--	--	--
237.17	30.72	11.2289	--	--	--	--	--	--	--	--	--	--
237.661	29.87	11.9925	--	--	--	--	--	--	--	--	--	--
238.151	30.465	11.2783	--	--	--	--	--	--	--	--	--	--
238.643	30.795	13.0178	--	--	--	--	--	--	--	--	--	--
239.135	30.36	11.6107	--	--	--	--	--	--	--	--	--	--
239.626	29.92	11.9925	--	--	--	--	--	--	--	--	--	--
240.116	30.15	11.6107	--	--	--	--	--	--	--	--	--	--
240.607	30.485	11.0521	--	--	--	--	--	--	--	--	--	--
241.098	30.355	11.1087	--	--	--	--	--	--	--	--	--	--
241.59	29.71	11.738	--	--	--	--	--	--	--	--	--	--
242.08	29.74	11.2854	--	--	--	--	--	--	--	--	--	--
242.572	29.815	10.9107	--	--	--	--	--	--	--	--	--	--
243.063	29.21	13.5623	--	--	--	--	--	--	--	--	--	--
243.554	29.38	10.9319	--	--	--	--	--	--	--	--	--	--
244.044	28.77	11.6673	--	--	--	--	--	--	--	--	--	--
244.535	29.59	10.3662	--	--	--	--	--	--	--	--	--	--
245.027	28.79	11.342	--	--	--	--	--	--	--	--	--	--
245.518	29.025	10.9814	--	--	--	--	--	--	--	--	--	--
246.008	28.56	11.6531	--	--	--	--	--	--	--	--	--	--
246.5	29.045	11.1652	--	--	--	--	--	--	--	--	--	--
246.99	29	10.9602	--	--	--	--	--	--	--	--	--	--
247.481	28.855	11.2076	--	--	--	--	--	--	--	--	--	--
247.973	28.695	11.3915	--	--	--	--	--	--	--	--	--	--
248.464	28.855	11.7733	--	--	--	--	--	--	--	--	--	--
248.955	28.315	12.339	--	--	--	--	--	--	--	--	--	--
249.446	28.65	11.6814	--	--	--	--	--	--	--	--	--	--
249.937	28.48	11.6107	--	--	--	--	--	--	--	--	--	--
250.428	27.21	13.0673	--	--	--	--	--	--	--	--	--	--
250.917	28.6	12.8411	--	--	--	--	--	--	--	--	--	--
251.41	27.985	11.6036	--	--	--	--	--	--	--	--	--	--
251.9	27.98	11.5824	--	--	--	--	--	--	--	--	--	--
252.392	27.625	12.1693	--	--	--	--	--	--	--	--	--	--
252.884	27.775	11.943	--	--	--	--	--	--	--	--	--	--
253.374	27.54	12.3885	--	--	--	--	--	--	--	--	--	--
253.864	26.605	13.7674	--	--	--	--	--	--	--	--	--	--
254.356	26.745	13.6825	--	--	--	--	--	--	--	--	--	--
254.847	26.965	13.2865	--	--	--	--	--	--	--	--	--	--
255.338	27.75	12.1622	--	--	--	--	--	--	--	--	--	--
255.829	26.31	13.9442	--	--	--	--	--	--	--	--	--	--
256.321	28.25	11.1157	--	--	--	--	--	--	--	--	--	--
256.812	26.825	12.735	--	--	--	--	--	--	--	--	--	--
257.303	28.155	12.8481	--	--	--	--	--	--	--	--	--	--
257.794	27.29	11.5824	--	--	--	--	--	--	--	--	--	--
258.285	27.095	11.5188	--	--	--	--	--	--	--	--	--	--
258.775	26.41	12.0067	--	--	--	--	--	--	--	--	--	--
259.266	33.65	23.7022	--	--	--	--	--	--	--	--	--	--
259.757	26.56	11.8087	--	--	--	--	--	--	--	--	--	--
260.249	26.5	11.7521	--	--	--	--	--	--	--	--	--	--
260.74	25.65	11.7804	--	--	--	--	--	--	--	--	--	--
261.23	25.745	13.0603	--	--	--	--	--	--	--	--	--	--
261.721	25.785	11.8723	--	--	--	--	--	--	--	--	--	--
262.212	25.6	11.7663	--	--	--	--	--	--	--	--	--	--
262.704	25.985	12.3532	--	--	--	--	--	--	--	--	--	--
263.195	25.42	11.4976	--	--	--	--	--	--	--	--	--	--
263.686	26.005	11.844	--	--	--	--	--	--	--	--	--	--
264.177	25.8	11.8511	--	--	--	--	--	--	--	--	--	--
264.667	25.545	11.7309	--	--	--	--	--	--	--	--	--	--
265.159	25.755	12.141	--	--	--	--	--	--	--	--	--	--
265.65	25.565	11.943	--	--	--	--	--	--	--	--	--	--
266.14	25.41	12.0067	--	--	--	--	--	--	--	--	--	--
266.632	25.045	10.8541	--	--	--	--	--	--	--	--	--	--
267.123	24.82	11.1723	--	--	--	--	--	--	--	--	--	--
267.614	25.42	11.9077	--	--	--	--	--	--	--	--	--	--
268.105	24.62	11.3844	--	--	--	--	--	--	--	--	--	--
268.596	24.82	11.0874	--	--	--	--	--	--	--	--	--	--
269.088	24.86	11.1299	--	--	--	--	--	--	--	--	--	--
269.578	24.675	11.1652	--	--	--	--	--	--	--	--	--	--
270.069	23.835	12.0845	--	--	--	--	--	--	--	--	--	--
270.56	23.785	12.141	--	--	--	--	--	--	--	--	--	--
271.052	24.27	11.1299	--	--	--	--	--	--	--	--	--	--
271.543	23.39	12.0632	--	--	--	--	--	--	--	--	--	--
272.034	23.89	11.045	--	--	--	--	--	--	--	--	--	--
272.525	24.335	11.8299	--	--	--	--	--	--	--	--	--	--
273.015	24.07	11.837	--	--	--	--	--	--	--	--	--	--
273.506	23.105	11.3773	--	--	--	--	--	--	--	--	--	--
273.998	23.62	12.0208	--	--	--	--	--	--	--	--	--	--
274.49	24.68	12.6431	--	--	--	--	--	--	--	--	--	--
274.979	22.93	11.441	--	--	--	--	--	--	--	--	--	--
275.47	22.545	11.9996	--	--	--	--	--	--	--	--	--	--
275.961	23.46	12.3319	--	--	--	--	--	--	--	--	--	--
276.452	22.715	13.4562	--	--	--	--	--	--	--	--	--	--
276.943	22.86	13.0815	--	--	--	--	--	--	--	--	--	--
277.434	24.08	12.7704	--	--	--	--	--	--	--	--	--	--
277.925	23.37	13.4775	--	--	--	--	--	--	--	--	--	--
278.417	23.695	12.5653	--	--	--	--	--	--	--	--	--	--
278.908	22.515	13.9654	--	--	--	--	--	--	--	--	--	--
279.399	23.265	12.2824	--	--	--	--	--	--	--	--	--	--
279.889	22.71	12.7986	--	--	--	--	--	--	--	--	--	--
280.38	22.995	11.8157	--	--	--	--	--	--	--	--	--	--
280.873	22.85	11.8794	--	--	--	--	--	--	--	--	--	--
281.364	22.695	11.8865	--	--	--	--	--	--	--	--	--	--
281.855	21.945	12.933	--	--	--	--	--	--	--	--	--	--
282.346	22.97	14.0007	--	--	--	--	--	--	--	--	--	--
282.836	23.3	13.4492	--	--	--	--	--	--	--	--	--	--
283.327	21.98	13.2653	--	--	--	--	--	--	--	--	--	--
283.818	23.065	14.0785	--	--	--	--	--	--	--	--	--	--
284.31	21.805	13.329	--	--	--	--	--	--	--	--	--	--
284.801	21.415	13.4421	--	--	--	--	--	--	--	--	--	--
285.291	22.44	13.9583	--	--	--	--	--	--	--	--	--	--
285.782	21.52	12.5865	--	--	--	--	--	--	--	--	--	--
286.273	21.835	13.8381	--	--	--	--	--	--	--	--	--	--
286.764	21.44	11.8087	--	--	--	--	--	--	--	--	--	--
287.256	20.925	12.1835	--	--	--	--	--	--	--	--	--	--
287.746	19.86	13.3643	--	--	--	--	--	--	--	--	--	--
288.237	20.525	11.9289	--	--	--	--	--	--	--	--	--	--
288.729	19.945	12.8623	--	--	--	--	--	--	--	--	--	--
289.22	20.52	13.2795	--	--	--	--	--	--	--	--	--	--
289.71	20.225	13.6684	--	--	--	--	--	--	--	--	--	--
290.202	20.175	13.7532	--	--	--	--	--	--	--	--	--	--
290.693	20.02	12.6855	--	--	--	--	--	--	--	--	--	--
291.184	19.535	14.2765	--	--	--	--	--	--	--	--	--	--
291.675	20.37	12.9966	--	--	--	--	--	--	--	--	--	--
292.166	19.57	14.1421	--	--	--	--	--	--	--	--	--	--
292.657	19.265	13.8805	--	--	--	--	--	--	--	--	--	--
293.148	20.145	12.3107	--	--	--	--	--	--	--	--	--	--
293.639	18.87	13.6047	--	--	--	--	--	--	--	--	--	--
294.13	19.03	13.1805	--	--	--	--	--	--	--	--	--	--
294.621	18.905	12.7774	--	--	--	--	--	--	--	--	--	--
295.112	19.22	12.6006	--	--	--	--	--	--	--	--	--	--
295.603	19.685	12.4804	--	--	--	--	--	--	--	--	--	--
296.094	24.465	5.80535	--	--	--	--	--	--	--	--	--	--
296.585	20.935	10.8258	--	--	--	--	--	--	--	--	--	--
297.075	20.275	11.6036	--	--	--	--	--	--	--	--	--	--
297.567	19.235	13.3431	--	--	--	--	--	--	--	--	--	--
298.058	18.195	14.3896	--	--	--	--	--	--	--	--	--	--
298.549	18.865	13.5411	--	--	--	--	--	--	--	--	--	--
299.04	18.49	13.7744	--	--	--	--	--	--	--	--	--	--
299.532	18.4	13.5764	--	--	--	--	--	--	--	--	--	--
300.022	17.89	14.1138	--	--	--	--	--	--	--	--	--	--
300.514	27.39	--	--	--	--	--	--	--	--	--	--	--
301.005	16.92	14.4816	--	--	--	--	--	--	--	--	--	--
301.496	17.515	12.9754	--	--	--	--	--	--	--	--	--	--
301.987	16.985	13.3431	--	--	--	--	--	--	--	--	--	--
302.477	17.285	13.0744	--	--	--	--	--	--	--	--	--	--
302.969	16.75	13.5057	--	--	--	--	--	--	--	--	--	--
303.459	16.875	12.4663	--	--	--	--	--	--	--	--	--	--
303.951	25.75	--	--	--	--	--	--	--	--	--	--	--
304.442	19.36	8.9944	--	--	--	--	--	--	--	--	--	--
304.933	26.2	--	--	--	--	--	--	--	--	--	--	--
305.424	27.08	--	--	--	--	--	--	--	--	--	--	--
305.915	27.14	--	--	--	--	--	--	--	--	--	--	--
306.407	28.41	--	--	--	--	--	--	--	--	--	--	--
306.897	26.42	--	--	--	--	--	--	--	--	--	--	--
307.387	26.55	--	--	--	--	--	--	--	--	--	--	--
307.88	25.84	--	--	--	--	--	--	--	--	--	--	--
308.37	25.52	--	--	--	--	--	--	--	--	--	--	--
308.861	25.29	--	--	--	--	--	--	--	--	--	--	--
309.352	25.04	--	--	--	--	--	--	--	--	--	--	--
309.843	24.86	--	--	--	--	--	--	--	--	--	--	--
310.334	24.81	--	--	--	--	--	--	--	--	--	--	--
310.825	24.85	--	--	--	--	--	--	--	--	--	--	--
311.316	24.88	--	--	--	--	--	--	--	--	--	--	--
311.807	24.82	--	--	--	--	--	--	--	--	--	--	--
312.298	25.14	--	--	--	--	--	--	--	--	--	--	--
312.789	24.89	--	--	--	--	--	--	--	--	--	--	--
313.281	24.5	--	--	--	--	--	--	--	--	--	--	--
313.772	23.95	--	--	--	--	--	--	--	--	--	--	--
314.262	24.01	--	--	--	--	--	--	--	--	--	--	--
314.753	23.84	--	--	--	--	--	--	--	--	--	--	--
315.244	23.72	--	--	--	--	--	--	--	--	--	--	--
315.736	23.73	--	--	--	--	--	--	--	--	--	--	--
316.226	23.63	--	--	--	--	--	--	--	--	--	--	--
316.717	23.45	--	--	--	--	--	--	--	--	--	--	--
317.208	23.38	--	--	--	--	--	--	--	--	--	--	--
317.699	23.31	--	--	--	--	--	--	--	--	--	--	--
318.19	23.25	--	--	--	--	--	--	--	--	--	--	--
318.681	23.23	--	--	--	--	--	--	--	--	--	--	--
319.173	22.96	--	--	--	--	--	--	--	--	--	--	--
319.663	23.07	--	--	--	--	--	--	--	--	--	--	--
320.155	22.89	--	--	--	--	--	--	--	--	--	--	--
320.646	23.12	--	--	--	--	--	--	--	--	--	--	--
321.137	22.64	--	--	--	--	--	--	--	--	--	--	--
321.628	22.69	--	--	--	--	--	--	--	--	--	--	--
322.119	22.65	--	--	--	--	--	--	--	--	--	--	--
322.61	22.34	--	--	--	--	--	--	--	--	--	--	--
323.101	22.28	--	--	--	--	--	--	--	--	--	--	--
323.592	22.21	--	--	--	--	--	--	--	--	--	--	--
324.084	22.01	--	--	--	--	--	--	--	--	--	--	--
324.574	22.09	--	--	--	--	--	--	--	--	--	--	--
325.065	21.84	--	--	--	--	--	--	--	--	--	--	--
325.556	21.74	--	--	--	--	--	--	--	--	--	--	--
326.047	21.81	--	--	--	--	--	--	--	--	--	--	--
326.539	21.45	--	--	--	--	--	--	--	--	--	--	--
327.03	21.64	--	--	--	--	--	--	--	--	--	--	--
327.521	21.65	--	--	--	--	--	--	--	--	--	--	--
328.011	21.24	--	--	--	--	--	--	--	--	--	--	--
328.502	21.25	--	--	--	--	--	--	--	--	--	--	--
328.993	21.1	--	--	--	--	--	--	--	--	--	--	--
329.484	21.07	--	--	--	--	--	--	--	--	--	--	--
329.975	20.91	--	--	--	--	--	--	--	--	--	--	--
330.466	20.95	--	--	--	--	--	--	--	--	--	--	--
330.958	20.72	--	--	--	--	--	--	--	--	--	--	--
331.449	20.58	--	--	--	--	--	--	--	--	--	--	--
331.94	20.45	--	--	--	--	--	--	--	--	--	--	--
332.431	20.33	--	--	--	--	--	--	--	--	--	--	--
332.922	20.34	--	--	--	--	--	--	--	--	--	--	--
333.413	21.48	--	--	--	--	--	--	--	--	--	--	--
333.904	20.06	--	--	--	--	--	--	--	--	--	--	--
334.395	20.05	--	--	--	--	--	--	--	--	--	--	--
334.886	20.04	--	--	--	--	--	--	--	--	--	--	--
335.377	19.77	--	--	--	--	--	--	--	--	--	--	--
335.868	19.81	--	--	--	--	--	--	--	--	--	--	--
336.359	19.83	--	--	--	--	--	--	--	--	--	--	--
336.851	19.64	--	--	--	--	--	--	--	--	--	--	--
337.341	19.65	--	--	--	--	--	--	--	--	--	--	--
337.832	19.43	--	--	--	--	--	--	--	--	--	--	--
338.323	19.12	--	--	--	--	--	--	--	--	--	--	--
338.814	19.12	--	--	--	--	--	--	--	--	--	--	--
339.305	19	--	--	--	--	--	--	--	--	--	--	--
339.795	18.97	--	--	--	--	--	--	--	--	--	--	--
340.286	18.77	--	--	--	--	--	--	--	--	--	--	--
340.778	18.7	--	--	--	--	--	--	--	--	--	--	--
341.269	18.77	--	--	--	--	--	--	--	--	--	--	--
341.76	--	--	--	--	--	--	--	--	--	--	--	--
342.251	18.39	--	--	--	--	--	--	--	--	--	--	--
342.742	18.5	--	--	--	--	--	--	--	--	--	--	--
343.233	18.26	--	--	--	--	--	--	--	--	--	--	--
343.724	--	--	--	--	--	--	--	--	--	--	--	--
344.216	17.99	--	--	--	--	--	--	--	--	--	--	--
344.706	17.85	--	--	--	--	--	--	--	--	--	--	--
345.198	17.61	--	--	--	--	--	--	--	--	--	--	--
345.689	17.53	--	--	--	--	--	--	--	--	--	--	--
346.179	17.51	--	--	--	--	--	--	--	--	--	--	--
346.67	17.39	--	--	--	--	--	--	--	--	--	--	--
347.162	17.21	--	--	--	--	--	--	--	--	--	--	--
347.653	17.16	--	--	--	--	--	--	--	--	--	--	--
348.143	17.03	--	--	--	--	--	--	--	--	--	--	--
348.635	17.01	--	--	--	--	--	--	--	--	--	--	--
349.126	16.9	--	--	--	--	--	--	--	--	--	--	--
349.618	16.81	--	--	--	--	--	--	--	--	--	--	--
350.107	17.19	--	--	--	--	--	--	--	--	--	--	--
350.599	--	--	--	--	--	--	--	--	--	--	--	--
351.09	16.44	--	--	--	--	--	--	--	--	--	--	--
351.581	16.29	--	--	--	--	--	--	--	--	--	--	--
352.072	16.18	--	--	--	--	--	--	--	--	--	--	--
352.564	16.06	--	--	--	--	--	--	--	--	--	--	--
353.055	15.96	--	--	--	--	--	--	--	--	--	--	--
353.545	15.77	--	--	--	--	--	--	--	--	--	--	--
354.037	15.82	--	--	--	--	--	--	--	--	--	--	--
354.527	15.76	--	--	--	--	--	--	--	--	--	--	--
355.018	15.89	--	--	--	--	--	--	--	--	--	--	--
355.51	15.89	--	--	--	--	--	--	--	--	--	--	--
356.001	15.39	--	--	--	--	--	--	--	--	--	--	--
356.491	11.25	--	--	--	--	--	--	--	--	--	--	--
356.982	15.36	--	--	--	--	--	--	--	--	--	--	--
357.473	--	--	--	--	--	--	--	--	--	--	--	--
357.965	14.79	--	--	--	--	--	--	--	--	--	--	--
358.456	--	--	--	--	--	--	--	--	--	--	--	--
358.946	--	--	--	--	--	--	--	--	--	--	--	--
359.437	14.71	--	--	--	--	--	--	--	--	--	--	--
359.929	14.38	--	--	--	--	--	--	--	--	--	--	--
360.419	--	--	--	--	--	--	--	--	--	--	--	--
360.911	--	--	--	--	--	--	--	--	--	--	--	--
361.402	--	--	--	--	--	--	--	--	--	--	--	--
361.893	--	--	--	--	--	--	--	--	--	--	--	--
362.384	13.89	--	--	--	--	--	--	--	--	--	--	--
362.875	11.8	--	--	--	--	--	--	--	--	--	--	--
363.365	13.46	--	--	--	--	--	--	--	--	--	--	--
363.857	13.37	--	--	--	--	--	--	--	--	--	--	--
364.348	--	--	--	--	--	--	--	--	--	--	--	--
364.839	13.14	--	--	--	--	--	--	--	--	--	--	--
365.33	12.82	--	--	--	--	--	--	--	--	--	--	--
365.821	12.78	--	--	--	--	--	--	--	--	--	--	--
366.312	12.44	--	--	--	--	--	--	--	--	--	--	--
366.803	11.68	--	--	--	--	--	--	--	--	--	--	--
367.294	12.28	--	--	--	--	--	--	--	--	--	--	--
367.785	12.14	--	--	--	--	--	--	--	--	--	--	--
368.276	9.21	--	--	--	--	--	--	--	--	--	--	--
368.767	11.97	--	--	--	--	--	--	--	--	--	--	--
369.258	11.9	--	--	--	--	--	--	--	--	--	--	--
369.75	11.77	--	--	--	--	--	--	--	--	--	--	--
370.24	11.59	--	--	--	--	--	--	--	--	--	--	--
370.732	8.8	--	--	--	--	--	--	--	--	--	--	--
371.223	8.46	--	--	--	--	--	--	--	--	--	--	--
371.713	8.42	--	--	--	--	--	--	--	--	--	--	--
372.204	8.28	--	--	--	--	--	--	--	--	--	--	--
372.696	11.17	--	--	--	--	--	--	--	--	--	--	--
373.186	10.99	--	--	--	--	--	--	--	--	--	--	--
373.677	10.85	--	--	--	--	--	--	--	--	--	--	--
374.169	10.74	--	--	--	--	--	--	--	--	--	--	--
374.659	10.54	--	--	--	--	--	--	--	--	--	--	--
375.151	10.46	--	--	--	--	--	--	--	--	--	--	--
375.641	20.93	--	--	--	--	--	--	--	--	--	--	--
376.133	10.15	--	--	--	--	--	--	--	--	--	--	--
376.624	46.12	--	--	--	--	--	--	--	--	--	--	--
377.115	28.83	--	--	--	--	--	--	--	--	--	--	--
377.607	21.36	--	--	--	--	--	--	--	--	--	--	--
378.097	--	--	--	--	--	--	--	--	--	--	--	--
378.588	30.01	--	--	--	--	--	--	--	--	--	--	--
379.079	--	--	--	--	--	--	--	--	--	--	--	--
380.061	--	--	--	--	--	--	--	--	--	--	--	--
380.552	--	--	--	--	--	--	--	--	--	--	--	--
381.044	23.48	--	--	--	--	--	--	--	--	--	--	--
381.534	15.28	--	--	--	--	--	--	--	--	--	--	--
382.025	8.95	--	--	--	--	--	--	--	--	--	--	--
382.517	28.05	--	--	--	--	--	--	--	--	--	--	--
383.007	14.76	--	--	--	--	--	--	--	--	--	--	--
383.989	--	--	--	--	--	--	--	--	--	--	--	--
384.48	40.38	--	--	--	--	--	--	--	--	--	--	--
384.972	89.82	--	--	--	--	--	--	--	--	--	--	--
386.445	13.43	--	--	--	--	--	--	--	--	--	--	--
386.935	19.34	--	--	--	--	--	--	--	--	--	--	--
387.918	17.59	--	--	--	--	--	--	--	--	--	--	--
388.408	--	--	--	--	--	--	--	--	--	--	--	--
388.9	--	--	--	--	--	--	--	--	--	--	--	--
389.882	75.84	--	--	--	--	--	--	--	--	--	--	--
390.373	8.16	--	--	--	--	--	--	--	--	--	--	--
390.864	12.61	--	--	--	--	--	--	--	--	--	--	--
391.356	11.62	--	--	--	--	--	--	--	--	--	--	--
391.846	58.85	--	--	--	--	--	--	--	--	--	--	--
392.337	6.46	--	--	--	--	--	--	--	--	--	--	--
392.827	20.36	--	--	--	--	--	--	--	--	--	--	--
393.811	5.57	--	--	--	--	--	--	--	--	--	--	--
394.301	10.82	--	--	--	--	--	--	--	--	--	--	--
	--	--	--	--	--	--	--	--	--	--	--	--
	--	0	34	36	21	13	19	20	11	2	15	17

## Sheet: Fig. 3e
	Water contact angle (°)	Standard deviation
Pristine COF	74.665	0.24749
COF-CDN-6	64.88	0.29698
COF-CDN-8	61.335	0.51619
COF-CDN-10	58.89	0.39598
COF-CDN-12	51.14	3.5921
COF-CDN-15	49.655	1.54856

## Sheet: Fig. 3i
Pristine COF			COF-CDN-6			COF-CDN-8			COF-CDN-10			COF-CDN-12			COF-CDN-15
pH	Zeta Potential (mV)	Standard deviation	pH	Zeta Potential (mV)	Standard deviation	pH	Zeta Potential (mV)	Standard deviation	pH	Zeta Potential (mV)	Standard deviation	pH	Zeta Potential (mV)	Standard deviation	pH	Zeta Potential (mV)	Standard deviation
3	-3.73735	0.276	2.98642	-3.18638	0.7082	3.01389	0.00104	0.36853	2.85795	4.25	0.58737	3.07837	5.54694	0.44667	3.00973	10.3635	0.58775
4	-1.36948	0.09992	3.80773	0.17231	0.09725	3.80655	-1.21449	0.03768	3.81779	0.24429	0.11068	4.00294	4.52779	0.228	3.83619	6.14697	0.10686
5.2	-6.98332	0.20681	5.31509	-6.08138	1.23021	4.98771	-5.00324	0.09857	4.82274	-3.56924	0.48373	5.15772	-2.30905	0.18069	4.63637	1.66611	0.11283
6.8	-11.5448	0.44465	6.79679	-10.913	1.11624	6.59221	-9.70248	0.40337	6.23292	-8.14208	0.2227	6.47319	-6.67734	1.04357	5.58457	-1.46655	0.2411
8.3	-15.0102	0.41982	7.79679	-13.7491	0.88508	8.08944	-12.0839	0.57332	7.28201	-10.2303	0.04307	8.08544	-10.1506	0.23049	6.34191	-3.9224	0.12611
9.2	-21.958	0.47663	8.83758	-16.4501	0.27695	9.16746	-15.3139	0.11846	8.29002	-11.7887	0.1469	9.18318	-14.7477	1.1227	7.08352	-6.37637	0.23722
10.3	-24.2335	1.05167	9.80953	-20.2597	0.02287	10.2011	-20.4586	0.28644	9.26148	-16.3512	0.35958	10.1436	-20.0063	0.04225	7.84459	-8.9883	0.42299
11.2	-26.2092	0.02163	10.7949	-24.0137	1.3644	11.1729	-21.2491	0.35475	10.2852	-18.4389	0.55301	11.1026	-21.6755	0.11911	9.33149	-12.6615	0.11173
									10.894	-20.2387	0.76825				10.3196	-16.6141	0.99051
															11.3197	-18.4068	0.16375

## Sheet: Fig. 4a
	Pristine COF		COF-CDN-12
	Rejection (%)	Standard deviation	Rejection (%)	Standard deviation
Li2SO4	34.3333	0.70304	93.9796	0.43855
Na2SO4	30.5577	3.24485	93.502	0.91586
MgSO4	28.6513	4.21891	92.6038	0.3184
LiCl	17.0952	0.4714	93.3551	1.70259
NaCl	13.9837	2.06958	91.9492	2.47217
MgCl2	9.07009	0.37668	86.8137	1.27092

## Sheet: Fig. 4b
	pH = 3		pH = 11
	Flux (L m-2 h-1 )	Standard deviation	Flux (L m-2 h-1 )	Standard deviation
Pristine COF	43.95	0.86	44.84	0.26
COF-CD-12	45.03	0.37	45.92	0.57
COF-CDN-12	34.33	0.42426	118.78	2.11425

[truncated: 32 more sheets: Fig. 4c, Fig. 4d, Fig. 4e, Fig. 4f, Fig. 6a, Fig. 6b, Fig. 6c, Supplementary Fig. 2, Supplementary Fig. 3, Supplementary Fig. 4, Supplementary Fig. 9, Supplementary Fig. 5, Supplementary Fig. 12, Supplementary Fig. 13, Supplementary Fig. 15, Supplementary Fig. 17, Supplementary Fig. 18, Supplementary Fig. 19, Supplementary Fig. 20, Supplementary Fig. 21 …]
